# Supplementary material for: Regulating Au coverage for the direct oxidation of methane to methanol
Source: Nat Commun. 2024 Jan 17;15:564. doi: 10.1038/s41467-024-44839-6 (PMC10794185; doi:10.1038/s41467-024-44839-6)
Supplement: Supplementary file 3 — Source Data [file 41467_2024_44839_MOESM3_ESM.xlsx]

## Sheet: Fig. 2(a-b)
Fig. 2a																																													Fig. 2b
Pd NS-Pd 3d									Pd33Au1 NS-Pd 3d									Pd6Au1 NS-Pd 3d									Pd3Au1 NS-Pd 3d									Pd1Au1 NS-Pd 3d									Pd33Au1 NS-Au 4f
349.98	37709.3	37123.6	36951.5	36952.4	37120.1	36947.5	37305.2		349.98	29391.1	29469.6	29549.3	29502	29471.8	29469.6	29583.8		349.98	32496.3	32411.7	32411.7	32411.7	32411.7	32411.7	32411.7		349.98	30639.8	31079	31079	31079	31079	31079	31079		349.98	32982.3	32840.3	32840.3	32840.3	32840.3	32840.3	32840.3		93.28	2549.1	2446.47	2385.52	2382.27
349.88	37815.4	37118.6	36946.6	36947.7	37122.8	36942.5	37308.1		349.88	29031.3	29468.7	29550.4	29501.7	29471.2	29468.7	29585.9		349.88	32460.1	32409.1	32409.1	32409.1	32409.1	32409.1	32409.1		349.88	31247.2	31078.5	31078.5	31078.5	31078.5	31078.5	31078.5		349.88	32876.7	32838.6	32838.6	32838.6	32838.6	32838.6	32838.6		93.18	2325.25	2448.48	2385.38	2382.06
349.78	37598.3	37113.5	36941.5	36942.8	37125.9	36937.4	37311.4		349.78	29666.4	29467.8	29551.5	29501.5	29470.6	29467.8	29588.1		349.78	32643.7	32406.8	32406.8	32406.8	32406.8	32406.8	32406.8		349.78	30956.7	31077.9	31077.9	31077.9	31077.9	31077.9	31077.9		349.78	32966.7	32836.1	32836.1	32836.1	32836.1	32836.1	32836.1		93.08	2523.2	2450.41	2385.08	2381.69
349.68	37144.7	37108.7	36936.6	36938.2	37129.6	36932.6	37315.3		349.68	29381.2	29466.9	29552.8	29501.3	29470.1	29466.9	29590.4		349.68	32659.3	32404.3	32404.3	32404.3	32404.3	32404.3	32404.3		349.68	31237.6	31077.3	31077.3	31077.3	31077.3	31077.3	31077.3		349.68	33546.4	32833.4	32833.4	32833.4	32833.4	32833.4	32833.4		92.98	2510.97	2452.29	2384.65	2381.19
349.58	36907.5	37104.1	36932.1	36933.9	37134	36928	37320.1		349.58	29439.2	29465.8	29553.9	29500.9	29469.5	29465.8	29592.7		349.58	32807.4	32401.5	32401.5	32401.5	32401.5	32401.5	32401.5		349.58	31021.4	31058.2	31058.2	31058.2	31058.2	31058.2	31058.2		349.58	33161.7	32830.8	32830.8	32830.8	32830.8	32830.8	32830.8		92.88	2497.33	2454.41	2384.37	2380.82
349.48	37352	37099.7	36927.7	36929.9	37139.2	36923.7	37325.6		349.48	29925.5	29463.9	29554.3	29499.7	29468.1	29463.9	29594.4		349.48	32754.8	32398.2	32398.2	32398.2	32398.2	32398.2	32398.2		349.48	31360.2	31054.1	31054.1	31054.1	31054.1	31054.1	31054.1		349.48	32981.3	32827.6	32827.6	32827.6	32827.6	32827.6	32827.6		92.78	2390.47	2456.46	2383.92	2380.3
349.38	37526.1	37095.7	36923.7	36926.2	37145.3	36919.6	37332		349.38	29775.9	29462.7	29555.5	29499.3	29467.5	29462.7	29597		349.38	33034.8	32394.4	32394.4	32394.4	32394.4	32394.4	32394.4		349.38	30756.1	31039.4	31039.4	31039.4	31039.5	31039.4	31039.5		349.38	33363.8	32824.3	32824.3	32824.3	32824.3	32824.3	32824.3		92.68	2498.71	2458.79	2383.67	2379.96
349.28	37227.8	37091.4	36919.4	36922.2	37151.6	36915.3	37338.6		349.28	28952.9	29461.5	29556.8	29498.8	29467	29461.5	29599.7		349.28	33022.7	32390.1	32390.1	32390.1	32390.1	32390.1	32390.1		349.28	31205	31028.9	31028.9	31028.9	31028.9	31028.9	31028.9		349.28	33010	32821.6	32821.6	32821.6	32821.6	32821.6	32821.6		92.58	2316.73	2461.19	2383.38	2379.58
349.18	37392.6	37086.2	36914.2	36917.4	37157.7	36910.1	37345		349.18	29415.6	29459.8	29557.7	29498	29466.1	29459.8	29602.2		349.18	33170	32385.7	32385.7	32385.7	32385.7	32385.7	32385.7		349.18	31052.5	31020	31020	31020	31020.1	31020	31020.1		349.18	32912	32818.8	32818.8	32818.8	32818.8	32818.8	32818.8		92.48	2546.72	2463.5	2382.89	2379.01
349.08	37742	37080.7	36908.6	36912.2	37164	36904.6	37351.7		349.08	29827.9	29458.2	29558.8	29497.1	29465.3	29458.2	29604.9		349.08	32871.8	32380.9	32380.9	32380.9	32380.9	32380.9	32380.9		349.08	30920.4	31019	31019	31019	31019	31019	31019		349.08	33317.7	32816	32816	32816	32816	32816	32816		92.38	2713.81	2465.8	2382.29	2378.32
348.98	37655.6	37075.2	36903.1	36907.1	37171	36899.1	37359.1		348.98	29901.8	29456.3	29559.6	29496.1	29464.3	29456.3	29607.5		348.98	33021.7	32375.9	32375.9	32375.9	32375.9	32375.9	32375.9		348.98	31015.1	30987.6	30987.6	30987.6	30987.7	30987.6	30987.7		348.98	32938.3	32813.8	32813.8	32813.8	32813.8	32813.8	32813.8		92.28	2518.02	2468.32	2381.79	2377.72
348.88	37424.7	37069.2	36897.2	36901.6	37178.2	36893.1	37366.8		348.88	30009.8	29454	29560.2	29494.6	29463.1	29454	29610.1		348.88	33276.3	32370.6	32370.6	32370.6	32370.6	32370.6	32370.6		348.88	31637.6	30953.9	30953.9	30953.9	30953.9	30953.9	30953.9		348.88	32774.3	32811.7	32811.7	32811.7	32811.7	32811.7	32811.7		92.18	2389.4	2470.76	2381.09	2376.93
348.78	37626.4	37062.8	36890.8	36895.6	37185.8	36886.7	37374.8		348.78	29279.4	29451	29560.3	29492.5	29461.4	29451	29612.2		348.78	33320.8	32365.5	32365.5	32365.5	32365.5	32365.5	32365.5		348.78	31132.4	30919.7	30919.7	30919.7	30919.8	30919.7	30919.8		348.78	32890.8	32809.5	32809.5	32809.5	32809.5	32809.5	32809.5		92.08	2529.96	2473.44	2380.52	2376.25
348.68	37787.2	37056.3	36884.3	36889.6	37194	36880.2	37383.6		348.68	30066.4	29448	29560.5	29490.5	29459.8	29448	29614.7		348.68	32936.4	32360.5	32360.5	32360.5	32360.5	32360.5	32360.5		348.68	30919.7	30905	30905	30905	30905.2	30905	30905.2		348.68	32961.6	32807.6	32807.6	32807.6	32807.6	32807.6	32807.6		91.98	2415.59	2476.4	2380.08	2375.71
348.58	37778.7	37049.5	36877.5	36883.4	37202.8	36873.4	37392.9		348.58	29756.8	29445.6	29561.3	29489	29458.9	29445.6	29617.9		348.58	32657.7	32355.7	32355.7	32355.7	32355.7	32355.7	32355.7		348.58	30259.7	30891.3	30891.3	30891.3	30891.5	30891.3	30891.5		348.58	33080.1	32805.9	32805.9	32805.9	32805.9	32805.9	32805.9		91.88	2559.16	2479.35	2379.5	2375.01
348.48	37871.7	37042.6	36870.6	36877.1	37212.3	36866.5	37403		348.48	29407.1	29443.4	29562.5	29487.7	29458.4	29443.4	29621.8		348.48	32770.3	32350.9	32350.9	32350.9	32350.9	32350.9	32350.9		348.48	30928.9	30890.6	30890.6	30890.6	30890.8	30890.6	30890.8		348.48	32721.2	32804.4	32804.4	32804.4	32804.4	32804.4	32804.4		91.78	2682.73	2482.44	2378.91	2374.32
348.38	37484.3	37036	36864	36871.1	37223.1	36859.9	37414.4		348.38	29730.2	29440.7	29563.3	29486	29457.7	29440.7	29625.6		348.38	33234.6	32346	32346	32346	32346	32346	32346		348.38	31215.8	30889.3	30889.3	30889.3	30889.7	30889.3	30889.7		348.38	32591.1	32802.8	32802.8	32802.8	32802.8	32802.8	32802.8		91.68	2392.04	2485.71	2378.36	2373.64
348.28	37251.7	37029.8	36857.8	36865.6	37235.3	36853.7	37427.2		348.28	29708.8	29438.8	29565.1	29485.1	29457.9	29438.8	29630.5		348.28	33428.2	32340.8	32340.8	32340.8	32340.8	32340.8	32340.8		348.28	31620.7	30887.7	30887.7	30887.7	30888.2	30887.7	30888.2		348.28	32883.5	32801.2	32801.2	32801.2	32801.2	32801.2	32801.2		91.58	2496.88	2488.98	2377.64	2372.8
348.18	37323.7	37024.2	36852.1	36860.6	37249	36848.1	37441.7		348.18	29351.8	29436.8	29566.9	29484.1	29458.2	29436.8	29635.7		348.18	33253.3	32335.2	32335.2	32335.2	32335.2	32335.2	32335.2		348.18	31346.1	30885.8	30885.8	30885.8	30886.5	30885.8	30886.5		348.18	32963.9	32800	32800	32800	32800	32800	32800		91.48	2594.61	2492.36	2376.87	2371.9
348.08	37199.7	37019	36847	36856.2	37264.4	36842.9	37457.8		348.08	29796.2	29435	29569.1	29483.4	29459.1	29435	29641.7		348.08	32853.2	32329.6	32329.6	32329.6	32329.6	32329.6	32329.6		348.08	30478.1	30883.8	30883.8	30883.8	30884.8	30883.8	30884.8		348.08	32739	32798.2	32798.2	32798.2	32798.2	32798.2	32798.2		91.38	2620.84	2496.13	2376.31	2371.21
347.98	37303.5	37013.8	36841.8	36851.8	37280.9	36837.7	37475.1		347.98	29203.8	29433.1	29571.5	29482.6	29460.2	29433.1	29648.1		347.98	32897.4	32324.2	32324.2	32324.2	32324.2	32324.2	32324.2		347.98	30945.2	30881.3	30881.3	30881.3	30882.6	30881.3	30882.6		347.98	33228.8	32795.6	32795.6	32795.6	32795.6	32795.6	32795.6		91.28	2452.78	2499.98	2375.63	2370.39
347.88	37458.3	37008.1	36836.1	36846.9	37298.2	36832	37493.3		347.88	29756	29430.8	29573.6	29481.5	29461.3	29430.8	29654.7		347.88	32880.5	32319.5	32319.5	32319.5	32319.5	32319.5	32319.5		347.88	31743.6	30879.2	30879.2	30879.2	30881.1	30879.2	30881.1		347.88	33200.9	32793.4	32793.4	32793.4	32793.4	32793.4	32793.4		91.18	2518.72	2503.93	2374.87	2369.48
347.78	37693.4	37002	36830	36841.7	37316.4	36825.9	37512.4		347.78	30048.2	29428.3	29575.6	29480.1	29462.4	29428.3	29661.5		347.78	32669.4	32315.4	32315.4	32315.4	32315.4	32315.4	32315.4		347.78	31151	30877.9	30877.9	30877.9	30880.4	30877.9	30880.4		347.78	32650.1	32791.4	32791.4	32791.4	32791.4	32791.4	32791.4		91.08	2597.67	2508.06	2374.07	2368.54
347.68	37684.9	36995	36823	36835.8	37335.2	36818.9	37532.1		347.68	29656.2	29426.1	29578.3	29479.2	29464.4	29426.1	29669.5		347.68	32671.7	32311	32311	32311	32311	32311	32311		347.68	30583.4	30876.2	30876.2	30876.2	30879.4	30876.2	30879.4		347.68	32599.9	32789.4	32789.4	32789.4	32789.4	32789.4	32789.4		90.98	2629.35	2512.59	2373.46	2367.77
347.58	37979	36987.5	36815.4	36829.2	37354.9	36811.4	37552.9		347.58	29312	29423.7	29580.8	29477.9	29466.4	29423.7	29677.8		347.58	33135.3	32306.7	32306.7	32306.7	32306.8	32306.7	32306.8		347.58	30942.4	30873.9	30873.9	30873.9	30878.2	30873.9	30878.2		347.58	32813.1	32787.7	32787.7	32787.7	32787.7	32787.7	32787.7		90.88	2426.65	2517.31	2372.78	2366.93
347.48	37877.2	36979.7	36807.7	36822.6	37376	36803.6	37575.1		347.48	29540.4	29420.9	29583.4	29476.5	29468.8	29420.9	29686.7		347.48	32657.4	32302.5	32302.5	32302.5	32302.6	32302.5	32302.6		347.48	31427.9	30871.9	30871.9	30871.9	30877.6	30871.9	30877.6		347.48	32905.1	32786.4	32786.4	32786.4	32786.4	32786.4	32786.4		90.78	2518.51	2522.33	2372.17	2366.14
347.38	37555	36971.8	36799.8	36815.8	37398.7	36795.7	37599		347.38	29937.2	29418.7	29586.7	29475.5	29472.2	29418.7	29697		347.38	32789.5	32298.2	32298.2	32298.2	32298.3	32298.2	32298.3		347.38	31419	30869.8	30869.8	30869.8	30877.4	30869.8	30877.4		347.38	32898.6	32784.8	32784.8	32784.8	32784.8	32784.8	32784.8		90.68	2462.66	2527.73	2371.67	2365.46
347.28	37819.8	36963.8	36791.8	36809.1	37423.2	36787.7	37624.7		347.28	29552.8	29416.6	29590.4	29474.8	29476.4	29416.6	29708.3		347.28	32791.2	32293.2	32293.2	32293.2	32293.5	32293.2	32293.5		347.28	31191.3	30867.3	30867.3	30867.3	30877.1	30867.3	30877.1		347.28	32764.4	32783.1	32783.1	32783.1	32783.1	32783.1	32783.1		90.58	2472.18	2533.51	2371.25	2364.86
347.18	37694.2	36955.9	36783.9	36802.6	37449.7	36779.8	37652.6		347.18	29526.1	29414.7	29594.6	29474.3	29481.4	29414.7	29720.8		347.18	33236.3	32288.4	32288.4	32288.4	32288.7	32288.4	32288.7		347.18	31056.9	30864.8	30864.8	30864.8	30877.6	30864.8	30877.6		347.18	32740.7	32781.4	32781.4	32781.4	32781.4	32781.4	32781.4		90.48	2545.83	2539.4	2370.64	2364.06
347.08	37759.3	36948	36776	36796	37478.3	36771.9	37682.6		347.08	29080.2	29412.3	29598.5	29473.3	29486.7	29412.3	29733.9		347.08	33003.3	32283.3	32283.3	32283.3	32283.9	32283.3	32283.9		347.08	30848.4	30862.7	30862.7	30862.7	30879.2	30862.7	30879.2		347.08	32803.1	32779.8	32779.8	32779.8	32779.8	32779.8	32779.8		90.38	2635.71	2545.54	2369.94	2363.16
346.98	37892.1	36939.3	36767.3	36788.9	37508.5	36763.2	37714.3		346.98	30027.1	29409.7	29602.7	29472.2	29492.6	29409.7	29748		346.98	32788.4	32278.1	32278.1	32278.1	32278.9	32278.1	32278.9		346.98	31030.8	30860.6	30860.6	30860.6	30881.8	30860.6	30881.8		346.98	32795	32778.3	32778.3	32778.3	32778.3	32778.3	32778.3		90.28	2628.49	2551.79	2369.01	2362.01
346.88	38200.3	36930.3	36758.3	36781.5	37540.6	36754.2	37748		346.88	30072.7	29407	29607.1	29471	29499.3	29407	29763.4		346.88	32982.5	32272.9	32272.9	32272.9	32274.1	32272.9	32274.1		346.88	31379.4	30858.2	30858.2	30858.2	30885.2	30858.2	30885.2		346.88	32704.3	32776.7	32776.7	32776.7	32776.7	32776.7	32776.7		90.18	2721.12	2558.23	2367.87	2360.65
346.78	38146.3	36921	36749	36773.9	37575.1	36744.9	37784.3		346.78	29637.4	29404	29611.5	29469.5	29506.7	29404	29779.8		346.78	32607.2	32268.5	32268.5	32268.5	32270.3	32268.5	32270.3		346.78	31496.6	30855.1	30855.1	30855.1	30889.4	30855.1	30889.4		346.78	32931.3	32774.4	32774.4	32774.4	32774.5	32774.4	32774.5		90.08	2703.44	2565.12	2366.76	2359.3
346.68	37841.8	36911.5	36739.5	36766.3	37612.2	36735.5	37823.2		346.68	29811.2	29400	29615.4	29467.2	29514.3	29400	29796.9		346.68	32510.9	32264.1	32264.1	32264.1	32266.8	32264.1	32266.8		346.68	31709.3	30851.6	30851.6	30851.6	30894.8	30851.6	30894.8		346.68	33247.8	32771.8	32771.8	32771.8	32771.8	32771.8	32771.8		89.98	2523.52	2572.41	2365.6	2357.9
346.58	37902.8	36902.4	36730.4	36759.1	37652.6	36726.3	37865.5		346.58	29946.9	29396.1	29619.9	29465	29523.1	29396.1	29815.8		346.58	32887.4	32259.7	32259.7	32259.7	32263.7	32259.7	32263.7		346.58	31311.1	30847.9	30847.9	30847.9	30902.1	30847.9	30902.1		346.58	33126	32768.8	32768.8	32768.8	32768.9	32768.8	32768.9		89.88	2690.56	2580.23	2364.47	2356.51
346.48	37483.4	36893.7	36721.7	36752.4	37696.6	36717.6	37911.5		346.48	29897.8	29392.1	29624.6	29462.7	29533.2	29392.1	29836.4		346.48	32731.7	32255.8	32255.8	32255.8	32261.5	32255.8	32261.5		346.48	31128.2	30844.5	30844.5	30844.5	30912.1	30844.5	30912.1		346.48	33084.4	32765.5	32765.5	32765.5	32765.6	32765.5	32765.6		89.78	2609.42	2588.68	2363.43	2355.2
346.38	37683.7	36885.2	36713.2	36746.2	37744.2	36709.1	37961.4		346.38	30204.6	29387.4	29629.3	29459.8	29544.2	29387.4	29858.4		346.38	32482.5	32251.7	32251.7	32251.7	32259.9	32251.7	32259.9		346.38	30970.6	30840.9	30840.9	30840.9	30924.7	30840.9	30924.7		346.38	32971	32761.9	32761.9	32761.9	32761.9	32761.9	32761.9		89.68	2623.41	2597.84	2362.49	2353.97
346.28	37815.5	36876.5	36704.5	36739.7	37795.3	36700.4	38014.8		346.28	30206.6	29382.8	29634.5	29457.1	29556.8	29382.8	29882.8		346.28	32855.6	32246.8	32246.8	32246.8	32258.5	32246.8	32258.5		346.28	31809.9	30837.2	30837.2	30837.2	30940.5	30837.2	30940.5		346.28	33234.7	32758.5	32758.5	32758.5	32758.6	32758.5	32758.6		89.58	2610.3	2607.53	2361.42	2352.6
346.18	38057.3	36867.5	36695.5	36733.2	37850.1	36691.4	38072.1		346.18	29726.6	29377.9	29640.1	29454.1	29571	29377.9	29909.3		346.18	33150.3	32241.7	32241.7	32241.7	32258.2	32241.7	32258.2		346.18	31693.4	30833.3	30833.3	30833.3	30959.8	30833.3	30959.8		346.18	32918.3	32755.7	32755.7	32755.7	32755.8	32755.7	32755.8		89.48	2670.25	2618.12	2360.51	2351.38
346.08	38084	36857.9	36685.9	36726.3	37908.6	36681.8	38133.1		346.08	30147.6	29373.5	29646.7	29451.6	29587.6	29373.5	29939		346.08	33094	32236.5	32236.5	32236.5	32259.7	32236.5	32259.7		346.08	31483.3	30829.4	30829.4	30829.4	30983.4	30829.4	30983.4		346.08	32632.3	32752.7	32752.7	32752.7	32752.9	32752.7	32752.9		89.38	2528.6	2629.52	2359.58	2350.12
345.98	38039.6	36847.5	36675.5	36718.7	37970.9	36671.5	38198.3		345.98	29462	29369.1	29654.1	29449.3	29606.5	29369.1	29971.8		345.98	32725.2	32231	32231	32231	32263.2	32231	32263.2		345.98	31192.8	30824.7	30824.7	30824.7	31011.1	30824.7	31011.1		345.98	33229.2	32749	32749	32749	32749.4	32749	32749.4		89.28	2637.34	2641.68	2358.5	2348.69
345.88	38335.1	36837.1	36665.1	36711.3	38038.1	36661.1	38268.4		345.88	30093	29364.9	29662.4	29447.2	29628	29364.9	30007.9		345.88	32834	32225.4	32225.4	32225.4	32269.7	32225.4	32269.7		345.88	31639.2	30820.1	30820.1	30820.1	31044.3	30820.1	31044.3		345.88	33506.8	32745.3	32745.3	32745.3	32746	32745.3	32746		89.18	2804.73	2654.86	2357.4	2347.22
345.78	37805.8	36826.7	36654.7	36704	38110.6	36650.6	38344.1		345.78	30056.6	29360.3	29671.2	29444.8	29651.8	29360.3	30047.2		345.78	32861.8	32219.8	32219.8	32219.8	32280.1	32219.8	32280.1		345.78	31679.5	30815.6	30815.6	30815.6	31083.5	30815.6	31083.6		345.78	33260	32741.3	32741.3	32741.3	32742.5	32741.3	32742.5		89.08	2650.7	2669.28	2356.39	2345.81
345.68	38021.8	36815.9	36643.9	36696.5	38188.5	36639.8	38425.4		345.68	30012.7	29355.5	29680.7	29442.3	29678.3	29355.5	30090.3		345.68	33182.5	32214	32214	32214	32295.5	32214	32295.5		345.68	31599.2	30811.1	30811.1	30811.1	31129.3	30811.1	31129.3		345.68	33173.4	32736.5	32736.5	32736.5	32738.5	32736.5	32738.5		88.98	2587	2684.86	2355.24	2344.25
345.58	38359.5	36804.7	36632.7	36688.8	38272.3	36628.6	38512.7		345.58	30304.6	29350	29690.3	29439.1	29707.3	29350	30136.9		345.58	33154.3	32207.6	32207.6	32207.6	32316.9	32207.6	32316.9		345.58	31434.7	30806.6	30806.7	30806.6	31182.1	30806.6	31182.1		345.58	33251.3	32731.7	32731.7	32731.7	32735	32731.7	32735		88.88	2701.96	2701.73	2353.9	2342.47
345.48	38372.6	36793	36621	36681	38362.4	36617	38606.6		345.48	30154.5	29344.6	29701.2	29436.2	29740	29344.6	30188.3		345.48	33281.5	32200.5	32200.5	32200.5	32345.5	32200.5	32345.5		345.48	31153.9	30801.8	30801.8	30801.8	31241.9	30801.8	31242		345.48	33233.8	32726.9	32726.9	32726.9	32732.3	32726.9	32732.3		88.78	2860.28	2720.51	2352.82	2340.92
345.38	38682	36780.1	36608.1	36672.1	38458.5	36604.1	38706.7		345.38	29870.5	29338.5	29712.6	29432.7	29775.9	29338.5	30244.1		345.38	33517.9	32192.6	32192.6	32192.6	32383.3	32192.6	32383.3		345.38	31954.1	30797.4	30797.5	30797.4	31309.8	30797.4	31309.9		345.38	33477.1	32721.7	32721.7	32721.7	32730.4	32721.7	32730.4		88.68	2539.19	2741.13	2351.75	2339.35
345.28	38977.4	36766.4	36594.3	36662.5	38561.6	36590.3	38814		345.28	30712.6	29331.9	29724.6	29428.7	29815.4	29331.9	30305		345.28	33612.6	32184.4	32184.4	32184.4	32432.9	32184.4	32432.9		345.28	31250.9	30793.4	30793.5	30793.4	31385.9	30793.4	31386.1		345.28	33553.7	32716.2	32716.2	32716.2	32729.9	32716.2	32729.9		88.58	2671.66	2763.67	2350.56	2337.64
345.18	38839.3	36752.1	36580.1	36652.8	38672.8	36576	38929.7		345.18	30512.7	29325.2	29738	29424.7	29859.3	29325.2	30371.7		345.18	33444.5	32175.9	32175.9	32175.9	32496.7	32175.9	32496.7		345.18	31133.4	30789.5	30789.8	30789.5	31469.9	30789.5	31470.2		345.18	33421.8	32710.1	32710.1	32710.1	32731.3	32710.1	32731.3		88.48	2738.23	2788.29	2349.29	2335.81
345.08	38743.9	36736.7	36564.7	36642.2	38792	36560.6	39053.6		345.08	30297.7	29318.1	29752.6	29420.5	29907.8	29318.1	30444.7		345.08	33417.9	32167.1	32167.1	32167.1	32577.3	32167.1	32577.4		345.08	31291.1	30785.7	30786.2	30785.7	31561.3	30785.7	31561.8		345.08	33785.8	32703.3	32703.3	32703.3	32735.6	32703.3	32735.6		88.38	2823.42	2815.26	2348.09	2334.01
344.98	39403.6	36720.2	36548.2	36630.7	38919.9	36544.1	39186.6		344.98	30455.1	29310	29767.8	29415.4	29960.3	29310	30523.4		344.98	33491.7	32158.4	32158.5	32158.4	32678.1	32158.4	32678.1		344.98	31034.1	30781.9	30782.7	30781.9	31659.4	30781.9	31660.2		344.98	33758.8	32696.3	32696.3	32696.3	32744.9	32696.3	32744.9		88.28	2807.34	2844.05	2346.54	2331.82
344.88	39745.9	36703.4	36531.4	36619.3	39058.4	36527.4	39330.5		344.88	30834	29302	29784.9	29410.4	30018.3	29302	30609.7		344.88	33326.7	32149.3	32149.4	32149.3	32801.2	32149.3	32801.3		344.88	31925.7	30777.4	30778.6	30777.4	31762.7	30777.4	31764		344.88	33629	32689.4	32689.5	32689.4	32761.2	32689.4	32761.2		88.18	2967.51	2874.51	2344.81	2329.4
344.78	39061.5	36686.2	36514.2	36607.8	39207.8	36510.1	39485.6		344.78	30591.3	29293.8	29804	29405.5	30081.7	29293.8	30703.5		344.78	34050.8	32139.1	32139.3	32139.1	32948.9	32139.1	32949.1		344.78	31975.5	30771.8	30773.8	30771.8	31869.5	30771.8	31871.5		344.78	33405.9	32682.3	32682.4	32682.3	32786.7	32682.3	32786.8		88.08	2907.54	2906.07	2343.05	2326.91
344.68	39255.2	36667.8	36495.8	36595.4	39368.6	36491.7	39652.4		344.68	30593.2	29284.5	29824.2	29399.5	30149.4	29284.5	30804		344.68	34366.4	32128	32128.4	32128	33123.7	32128	33124		344.68	32104.3	30765.4	30768.6	30765.4	31978.3	30765.4	31981.5		344.68	33538.5	32674.9	32675.1	32674.9	32824.3	32674.9	32824.4		87.98	2807.43	2937.32	2341.19	2324.27
344.58	39763.8	36648.5	36476.5	36582.5	39541.7	36472.5	39831.9		344.58	31367.4	29273.9	29845.7	29392.3	30221.1	29273.9	30911.3		344.58	34372.5	32115.7	32116.4	32115.7	33327.5	32115.7	33328.2		344.58	32129.5	30757.8	30762.9	30757.8	32087	30757.8	32092		344.58	34076.4	32667.1	32667.4	32667.1	32877.3	32667.1	32877.6		87.88	2981.03	2966.11	2339.02	2321.26
344.48	40209.1	36628.1	36456.1	36568.8	39727.8	36452	40024.8		344.48	31613.5	29262.8	29869.5	29384.8	30297.2	29262.8	31026		344.48	34515.8	32102.2	32103.4	32102.2	33561.3	32102.2	33562.5		344.48	32049	30749.9	30757.6	30749.9	32194	30749.9	32201.7		344.48	34014	32658.8	32659.4	32658.8	32949.6	32658.8	32950.1		87.78	3185.93	2990.05	2336.74	2318.07
344.38	40819.7	36606.2	36434.2	36554.2	39927.6	36430.1	40231.8		344.38	31233.9	29250.8	29895.7	29376.6	30376.4	29250.8	31147.1		344.38	34599.1	32088	32090.1	32088	33825.8	32088	33828		344.38	32277.9	30741.4	30753.1	30741.4	32296.5	30741.4	32308.2		344.38	34070.9	32649.8	32650.8	32649.8	33045.4	32649.8	33046.3		87.68	3156.58	3006.43	2334.34	2314.69
344.28	40360.7	36582.9	36410.9	36538.4	40142	36406.8	40453.8		344.28	31399.8	29238	29924.6	29367.7	30457.5	29238	31273.8		344.28	34595.7	32073.2	32077	32073.2	34119.9	32073.2	34123.6		344.28	32561.4	30732.3	30749.9	30732.3	32391.8	30732.3	32409.4		344.28	33939.2	32640.1	32641.8	32640.1	33168.8	32640.1	33170.5		87.58	3102.1	3013.13	2331.83	2311.14
344.18	40601.7	36558.1	36386.2	36521.7	40371.8	36382	40691.8		344.18	31296.6	29224.8	29957.2	29358.6	30539.1	29224.8	31405.3		344.18	34832.9	32057.4	32063.8	32057.4	34439.7	32057.4	34446.1		344.18	32588.7	30723.1	30749.3	30723.1	32477.7	30723.1	32503.9		344.18	34175.2	32629.8	32632.8	32629.8	33323.9	32629.8	33326.8		87.48	2983.5	3008.1	2329.32	2307.48
344.08	41077.5	36532.1	36360.3	36504.3	40618	36356.1	40946.7		344.08	31656.3	29212	29994.8	29350.1	30619.7	29212	31540.6		344.08	35383.8	32040.8	32051.5	32040.8	34780.4	32040.8	34791.2		344.08	32163	30713.5	30752	30713.5	32551	30713.5	32589.5		344.08	34485.6	32618.8	32623.9	32618.8	33513.2	32618.8	33518.2		87.38	3074.24	2984.09	2327.22	2304.14
343.98	41248.2	36505.1	36333.5	36486.4	40881.3	36329	41219.3		343.98	31148.9	29198.5	30036.8	29341.1	30695.3	29198.5	31676.2		343.98	35247.6	32023.4	32041.3	32023.4	35134.8	32023.4	35152.6		343.98	32415.6	30703.6	30759.5	30703.6	32609.4	30703.6	32665.3		343.98	34596.9	32607.6	32616	32607.6	33738.1	32607.6	33746.5		87.28	2822.12	2943.09	2325.48	2301.06
343.88	41777.8	36476.2	36305.2	36467.1	41161.2	36300.1	41509.3		343.88	31829.1	29184.6	30084.3	29331.8	30762.9	29184.6	31809.8		343.88	35176.2	32005	32034.1	32005	35492.9	32005	35521.9		343.88	32538.4	30693.4	30773.7	30693.4	32650.7	30693.4	32731		343.88	34244.3	32595.8	32609.6	32595.8	33996.3	32595.8	34010.1		87.18	2857.81	2890.64	2324.07	2298.19
343.78	42061.7	36445.6	36275.7	36446.6	41457.8	36269.5	41817.3		343.78	31772.5	29169.3	30137.3	29321.4	30818	29169.3	31938		343.78	35629.1	31985.5	32032.1	31985.5	35843	31985.5	35889.6		343.78	32819	30683.2	30797.2	30683.3	32673.6	30683.2	32787.5		343.78	34340.9	32583.2	32605.6	32583.2	34281.9	32583.2	34304.3		87.08	2863.69	2832.64	2322.97	2295.49
343.68	42230.9	36413	36245.5	36425	41770.6	36237	42143.2		343.68	32424.6	29154.2	30197.9	29311.4	30858.4	29154.2	32059.4		343.68	35835.7	31965.5	32039.2	31965.5	36172.7	31965.5	36246.4		343.68	32421.8	30672.2	30832.1	30672.3	32675.9	30672.2	32835.9		343.68	34898.3	32569.9	32605.6	32569.9	34585.3	32569.9	34621.1		86.98	2774.33	2774.07	2322.28	2293.06
343.58	42772.7	36378.8	36215.7	36402.2	42098.5	36202.7	42487		343.58	31550.5	29137.6	30266.2	29300.2	30879.8	29137.6	32170.9		343.58	35766.5	31945.2	32059.9	31945.2	36468.2	31945.2	36582.8		343.58	32984.4	30660.7	30882.4	30660.7	32657.7	30660.7	32879.5		343.58	34997.3	32556.1	32612.2	32556.1	34892.6	32556.1	34948.7		86.88	2777.67	2718.13	2321.86	2290.72
343.48	42841.4	36343	36188.4	36378.5	42440	36166.9	42849.1		343.48	32366.1	29120.3	30343.8	29288.4	30880.6	29120.3	32272.3		343.48	35328	31924.2	32099.6	31924.2	36715.1	31924.2	36890.5		343.48	32891.3	30648.6	30952.4	30648.6	32619.1	30648.6	32923		343.48	34937.8	32541.6	32628.3	32541.6	35185	32541.6	35271.7		86.78	2706.12	2666.91	2321.92	2288.68
343.38	43175.8	36305.3	36166.3	36353.8	42792.1	36129.3	43229.7		343.38	32512.5	29102.6	30433	29276.6	30859.7	29102.6	32364.1		343.38	35942.2	31902	32166.3	31902	36900.4	31902	37164.6		343.38	33029.8	30636.2	31047.7	30636.3	32561.3	30636.2	32972.8		343.38	34882.5	32525.9	32657.8	32525.9	35441.6	32525.9	35573.4		86.68	2526.04	2621.17	2322.46	2286.9
343.28	43681.3	36265.8	36154.4	36327.9	43150.9	36089.7	43629.9		343.28	32019.7	29084.6	30535.8	29264.8	30817.7	29084.6	32449.1		343.28	36588.8	31878.2	32269.9	31878.2	37013	31878.2	37404.8		343.28	33000.6	30623	31173.5	30623.1	32485.1	30623	33035.8		343.28	35238.1	32509.8	32707.1	32509.8	35641.9	32509.8	35839.2		86.58	2566.6	2580.81	2323.32	2285.19
343.18	43970.9	36224.5	36160.8	36301.1	43511.7	36048.4	44052.8		343.18	32607.5	29065.9	30654	29252.5	30755.7	29065.9	32530.4		343.18	37450.3	31851.9	32423.3	31851.9	37045.3	31851.9	37616.7		343.18	33244.6	30609.2	31337	30609.3	32393	30609.2	33121		343.18	35285.6	32492.9	32783.5	32492.9	35767.5	32492.9	36058		86.48	2689.82	2545.64	2324.66	2283.68
343.08	44320.3	36181.4	36197	36273.4	43868.4	36005.3	44504.2		343.08	32155.7	29046.4	30790.4	29239.8	30675.9	29046.4	32613.4		343.08	38030.3	31822.8	32642.6	31822.9	36993.7	31822.8	37813.5		343.08	33440.1	30594.4	31544.7	30594.7	32287	30594.4	33237.6		343.08	35526.7	32474.8	32895.9	32474.8	35804.8	32474.8	36225.8		86.38	2549.53	2515.09	2326.44	2282.29
342.98	44485.5	36136	36279.7	36244.3	44213	35959.9	44993.3		342.98	33044.6	29026.1	30948.5	29226.7	30581.7	29026.1	32704.8		342.98	38058.1	31791.3	32948.3	31791.3	36859.6	31791.3	38016.6		342.98	33785.7	30578.8	31804.3	30579.2	32169.8	30578.8	33395.6		342.98	35963.9	32454.9	33055	32454.9	35748	32454.9	36348.1		86.28	2572.51	2488.3	2328.4	2280.71
342.88	45226.7	36087.9	36431.8	36213.6	44536.8	35911.8	45534.6		342.88	33123.9	29004.8	31132.1	29212.9	30476.4	29004.8	32811.8		342.88	38319.2	31757.2	33363.1	31757.2	36648.6	31757.2	38254.5		342.88	33774.6	30562.3	32122.3	30562.7	32044.1	30562.3	33604.7		342.88	36452.4	32433.4	33274.6	32433.4	35600.9	32433.4	36442.1		86.18	2725.15	2464.89	2330.76	2279.08
342.78	46173.3	36036.7	36683	36180.7	44830.3	35860.6	46148.9		342.78	32895.4	28982.8	31346.5	29198.8	30363.7	28982.8	32943.5		342.78	38885.6	31720.9	33912.2	31721	36369.8	31720.9	38561.1		342.78	33885.6	30544.6	32504.7	30545.2	31912.5	30544.6	33873.4		342.78	36591.4	32409.9	33569.5	32409.9	35374.6	32409.9	36534.2		86.08	2604.04	2444.4	2333.63	2277.47
342.68	46900.1	35981.9	37070.2	36145.4	45083.2	35805.8	46863.4		342.68	33198.1	28959.9	31597.5	29184.3	30246.7	28959.9	33108.8		342.68	39559.5	31682.5	34620.9	31682.5	36035.2	31682.5	38973.6		342.68	34271.2	30525.6	32955.4	30526.5	31777.5	30525.6	34208.2		342.68	36897.6	32384.3	33955.6	32384.3	35086.5	32384.3	36657.7		85.98	2668.32	2426.4	2337.07	2275.85
342.58	47703.9	35922.4	37635.3	36106.7	45284	35746.3	47709.4		342.58	32844.6	28936.2	31892.3	29169.4	30128.2	28936.2	33317.6		342.58	40013.8	31641.3	35511.6	31641.3	35657.7	31641.3	39528		342.58	34605.1	30505.2	33475.3	30506.4	31641.3	30505.2	34612.6		342.58	37261.4	32357.1	34448.9	32357.1	34757.6	32357.1	36849.4		85.88	2557.46	2410.65	2341.35	2274.37
342.48	48889.8	35857.7	38422.8	36064.1	45419.9	35681.6	48719.6		342.48	33744.1	28911.9	32239.6	29154.4	30010.6	28911.9	33580.9		342.48	40651.3	31596	36600.4	31596	35249.9	31596	40254.3		342.48	35099.6	30482.3	34060.7	30483.9	31504.8	30482.3	35084.9		342.48	37418	32327.6	35062.5	32327.6	34408.4	32327.6	37143.3		85.78	2410.22	2397.04	2346.77	2273.22
342.38	50178.1	35787.3	39474.7	36017.1	45475.9	35611.2	49921.3		342.38	33601.3	28885.5	32647.7	29137.9	29894.2	28885.5	33908.8		342.38	42258	31546.3	37894.4	31546.4	34825.2	31546.3	41173.4		342.38	36205.9	30456.7	34703.7	30458.9	31369.7	30456.7	35619		342.38	38232	32295.3	35804.5	32295.3	34057.3	32295.3	37566.4		85.68	2348.75	2384.9	2353.11	2272.02
342.28	51610.7	35710.2	40822.6	35964.9	45442.4	35534.2	51337.7		342.28	34692.5	28857	33127.6	29119.8	29779.8	28857	34313.2		342.28	43058.3	31491.7	39385	31491.8	34395.5	31491.7	42288.9		342.28	36419.3	30428.4	35390.6	30431.4	31237.4	30428.4	36202.7		342.28	39026.4	32260.3	36676.2	32260.3	33719.3	32260.3	38135.1		85.58	2661.62	2374.32	2360.85	2271.07
342.18	53337.8	35625.9	42480.6	35907.1	45341.7	35449.8	53005.8		342.18	35156	28825.1	33689.5	29099	29667.1	28825.1	34805.3		342.18	44289.5	31431.5	41043.3	31431.8	33970.5	31431.5	43582.5		342.18	36794.3	30398.1	36102.2	30402.1	31109.6	30398.1	36817.8		342.18	39195.4	32221.8	37666.8	32221.8	33404.4	32221.8	38849.4		85.48	2391.28	2365	2370.11	2270.25
342.08	54668.3	35533.3	44435.8	35842.7	45162.6	35357.2	54902.7		342.08	35897.1	28790	34343.9	29075.5	29556.5	28790	35396		342.08	45336.8	31365.7	42816.5	31366	33558.5	31365.7	45009.7		342.08	36448.8	30364.7	36811.1	30370.1	30985.8	30364.7	37437.7		342.08	40277.7	32178.9	38751.5	32178.9	33118.3	32178.9	39690.9		85.38	2410.83	2356.55	2380.96	2269.35
341.98	56768.2	35431.3	46642.6	35770.7	44904.7	35255.3	56983.6		341.98	36716.7	28751.1	35097.1	29049.1	29447.7	28751.1	36091.6		341.98	46135.9	31293.8	44625.3	31294.3	33165.4	31293.8	46497.5		341.98	38040.2	30329.1	37486.7	30336.3	30867.6	30329.1	38032.3		341.98	41103.5	32131.6	39890	32131.6	32863.4	32131.6	40621.8		85.28	2491.17	2348.91	2393.79	2268.41
341.88	59190	35319.8	49019.3	35691.2	44574.1	35143.8	59173.1		341.88	37037.3	28709	35947.1	29020.1	29341.1	28709	36890.4		341.88	47994	31215.8	46367	31216.6	32795.1	31215.8	47947.1		341.88	38176.8	30291.2	38093.8	30300.7	30754.8	30291.2	38566.8		341.88	42030.7	32080.1	41026	32080.1	32639.7	32080.1	41585.5		85.18	2382.61	2342.29	2409.4	2267.79
341.78	60762	35198	51446.5	35603.3	44178.2	35021.9	61360.4		341.78	37551.8	28663	36874.3	28988.2	29236	28663	37772.5		341.78	48877	31131.9	47922.1	31133.1	32449.7	31131.9	49241.2		341.78	38503.7	30250.7	38596.4	30263.1	30647	30250.7	39005.1		341.78	42524.1	32024.3	42088.9	32024.3	32444.5	32024.3	42509		85.08	2316.91	2336.19	2427.91	2267.06
341.68	63288.7	35064.6	53770	35506.2	43725.5	34888.5	63400.8		341.68	38710.5	28613.3	37833.9	28953.4	29132.3	28613.3	38693		341.68	49894.2	31042.1	49167	31044	32130.1	31042.1	50256.9		341.68	39277.9	30207.1	38961.4	30223.1	30543.7	30207.1	39314.1		341.68	42837.9	31965	43001.4	31965	32275	31965	43311.4		84.98	2505.1	2330.5	2449.93	2266.2
341.58	65724.2	34921	55806	35401.3	43227.4	34744.9	65121.1		341.58	39180.1	28560.3	38747.1	28916.3	29029.9	28560.3	39572.8		341.58	50805.9	30947.3	49990.9	30950.2	31836.2	30947.3	50882.5		341.58	39351.3	30161.4	39163.5	30182.2	30445.5	30161.4	39468.3		341.58	43192.5	31902.6	43687.2	31902.6	32127.4	31902.6	43912		84.88	2545.58	2325.38	2476.48	2265.44
341.48	66447.7	34769.1	57345	35290.7	42696.1	34593	66321.7		341.48	39680.6	28503.4	39501.8	28876.4	28928.2	28503.4	40299.6		341.48	50835.6	30849.8	50313.5	30853.9	31568.5	30849.8	51036.5		341.48	39792.1	30113.7	39186	30140.4	30351.8	30113.7	39450.9		341.48	43639.6	31837.6	44082.1	31837.7	31997.9	31837.6	44242.4		84.78	2383.48	2320.47	2508.14	2264.46
341.38	66848.1	34610.8	58182.9	35176.4	42142.5	34434.7	66808.5		341.38	40517.8	28442.9	39974.4	28834.1	28826.9	28442.9	40749.6		341.38	50345.3	30751.1	50097.5	30757.2	31326.6	30751.1	50679.1		341.38	40071.8	30064.8	39025.1	30098.9	30263.2	30064.8	39257.7		341.38	44054.3	31770.7	44144.7	31770.7	31883.1	31770.7	44257.1		84.68	2612.31	2315.59	2545.7	2263.17
341.28	66655.6	34449.5	58283.4	35062.2	41578.6	34273.4	66553.6		341.28	40696.1	28379.6	40067.8	28790.2	28726.6	28379.6	40825.4		341.28	49508.3	30654.1	49356.5	30662.9	31110.4	30654.1	49821.6		341.28	39434.8	30016	38689.7	30059.4	30180.3	30016	38897.4		341.28	43976.9	31702.9	43863.9	31703	31780.5	31702.9	43941.5		84.58	2664.6	2310.89	2590.13	2261.71
341.18	65536.4	34289.2	57857.6	34952.2	41015.5	34113.1	65775.3		341.18	41128.1	28315.3	39752.5	28746.7	28628.7	28315.3	40497.3		341.18	47818.7	30561	48152.1	30573.5	30919.2	30561	48522.9		341.18	38915.7	29968.8	38200.3	30023.7	30104	29968.8	38390.4		341.18	43291.1	31636	43261.3	31636.1	31688.7	31636	43314		84.48	2673.12	2306.38	2641.81	2260.17
341.08	64002	34132	56759.9	34848.9	40461.2	33955.9	64334.3		341.08	39843.8	28251.9	39080	28705.6	28534.9	28251.9	39816.6		341.08	46520.4	30473.4	46583.1	30491.2	30752.1	30473.4	46879.6		341.08	37528.8	29924.2	37586.1	29993.2	30034.8	29924.2	37765.6		341.08	42131.4	31571.9	42387.4	31572.1	31607.1	31571.9	42422.7		84.38	2630.94	2301.54	2699.42	2258.04
340.98	62557.8	33981.2	55068.8	34755.7	39923.4	33805.1	62313.9		340.98	38524.9	28191	38159.8	28668.7	28446.4	28191	38892.9		340.98	44775.3	30392.7	44769.8	30417.8	30607.5	30392.7	45009.7		340.98	37032.8	29883.4	36881.9	29969.6	29973.4	29883.4	37058		340.98	40832.3	31512.3	41312.5	31512.6	31535.4	31512.3	41335.9		84.28	3020.32	2296.62	2760.41	2255.59
340.88	59733.1	33839.5	52914.1	34675.8	39408.3	33663.4	59847.5		340.88	37859.9	28133.7	37117.2	28637.2	28364.1	28133.7	37851.1		340.88	43004.9	30320.2	42837.3	30355.3	30484.2	30320.2	43036.3		340.88	36117.8	29846.4	36123.6	29953.3	29919.1	29846.4	36303.2		340.88	39698.6	31458.3	40115.9	31458.8	31473.3	31458.3	40131.3		84.18	2942.15	2291.66	2819.11	2252.92
340.78	56790.6	33708.4	50453.6	34610.9	38919.7	33532.3	57095.6		340.78	36981.8	28081.2	36058.1	28612.4	28288.9	28081.2	36797.1		340.78	40910.7	30256.1	40899.2	30304.6	30380.2	30256.1	41071.7		340.78	35551.2	29813.9	35346.2	29945.9	29872.3	29813.9	35536.6		340.78	38683.4	31410.4	38874.9	31411.3	31419.9	31410.4	38885.3		84.08	2908.64	2286.68	2866.79	2250.04
340.68	54259	33588.6	47853.6	34562.1	38459.9	33412.5	54226.7		340.68	36358.7	28032.3	35052.2	28593.5	28219.7	28032.3	35800.7		340.68	39055.4	30200.4	39048.5	30266.9	30293.4	30200.4	39207.9		340.68	34258.7	29785.3	34579.7	29947.3	29832	29785.3	34788.4		340.68	37556.7	31368.6	37656.9	31370.2	31374.5	31368.6	37664.4		83.98	2885.15	2281.6	2893.48	2246.89
340.58	51975.5	33481.7	45271.6	34531.5	38031.2	33305.6	51399.1		340.58	36023.1	27987.7	34138	28581.2	28156.5	27987.7	34900.4		340.58	37794	30153.1	37352.9	30243.3	30222.2	30153.1	37512.2		340.58	33499.6	29760.4	33848.7	29957.9	29797.4	29760.3	34083.3		340.58	36484.3	31332.5	36514.3	31335.1	31336.1	31332.5	36520.6		83.88	2913.23	2276.77	2892.48	2243.84
340.48	49035.2	33387.4	42838	34519.2	37633.8	33211.3	48744.4		340.48	34332.2	27947.7	33330.3	28576.3	28099.8	27947.7	34111		340.48	36060.7	30113.3	35853.1	30234.8	30164.1	30113.3	36025.4		340.48	33311	29739	33171.7	29978.4	29768.2	29739	33440.4		340.48	35502.8	31301.6	35482.7	31306	31303.8	31301.6	35489.3		83.78	2890.45	2272.14	2863.24	2240.88
340.38	46527.2	33305.1	40648.4	34525.1	37266.7	33129	46358.3		340.38	33133.6	27912.8	32629.1	28579.4	28049.7	27912.8	33432.6		340.38	35235.3	30079.4	34566.5	30241.4	30116.5	30079.4	34765.6		340.38	32447.8	29720.7	32560.2	30009.2	29743.7	29720.7	32871.7		340.38	34825.3	31275.1	34581.6	31282.2	31276.4	31275.1	34590.1		83.68	2841.95	2267.78	2812.17	2238.05
340.28	44318.9	33234.4	38760.9	34549.4	36929.4	33058.3	44299.2		340.28	32050.6	27882.5	32026.3	28590.3	28005.7	27882.5	32857.2		340.28	34734.4	30050.4	33492.6	30264.5	30077.2	30050.4	33733.5		340.28	32392	29704.3	32019.7	30049.7	29722.2	29704.3	32383		340.28	34640.5	31252	33816.9	31263.5	31252.8	31252	33829.2		83.58	2742.47	2263.56	2748.92	2235.26
340.18	42152.1	33174.5	37197.4	34591.9	36620.3	32998.4	42588.8		340.18	31694.8	27857	31510.7	28609.5	27967.7	27857	32374.1		340.18	34041.1	30025.8	32618.8	30306.2	30045	30025.8	32918.4		340.18	32384.9	29689.4	31551.4	30100.3	29703.3	29689.4	31976.3		340.18	34303.3	31231.7	33184.7	31249.8	31232.2	31231.7	33203.3		83.48	2841.34	2259.82	2682.94	2232.84
340.08	40730.6	33123.5	35949.4	34651.3	36336.6	32947.4	41218.5		340.08	31432.5	27834.7	31069.7	28636.1	27934.3	27834.7	31970.7		340.08	33212.5	30003.8	31922.9	30367.6	30017.4	30003.8	32300.3		340.08	31886.4	29676.2	31153.6	30161.9	29686.9	29676.1	31650.2		340.08	33905	31213.2	32673.7	31241.3	31213.4	31213.2	32702.1		83.38	2482.83	2256.47	2620.36	2230.74
339.98	39838.4	33079.5	34987.2	34726.6	36075.7	32903.4	40158.7		339.98	30996.5	27814.8	30691.5	28669.3	27904.2	27814.8	31635.5		339.98	33316.9	29983.5	31379.5	30451.1	29993.1	29983.5	31856.7		339.98	31558.2	29664.7	30821.7	30235	29672.8	29664.6	31400.5		339.98	33830.9	31195.9	32269.3	31238.9	31196.1	31195.9	32312.4		83.28	2543.99	2253.46	2564.28	2228.88
339.88	39180.7	33040.6	34268.8	34816.6	35834.8	32864.5	39367.2		339.88	30875.4	27796.4	30365.9	28709.1	27876.7	27796.4	31358.8		339.88	33394.7	29964.6	30963	30559.9	29971.2	29964.5	31565.1		339.88	30792.2	29654.1	30548.5	30319.2	29660.1	29653.8	31220.5		339.88	33568.8	31180	31955.4	31244.6	31180.1	31180	32020.1		83.18	2561.93	2250.84	2515.83	2227.33
339.78	39044.7	33004.9	33747.7	34920.3	35610.9	32828.8	38797.5		339.78	30417.1	27779.3	30084.3	28755.5	27851.4	27779.3	31132.5		339.78	33330.5	29946.6	30648.9	30697.2	29951.1	29946.5	31404.3		339.78	31510.4	29644.3	30327.1	30414.7	29648.6	29643.8	31103.2		339.78	33365.3	31164.7	31715.5	31260.2	31164.7	31164.7	31811.2		83.08	2386.27	2248.62	2474.83	2226.13
339.68	38694.8	32971.3	33379	35037.8	35402.2	32795.2	38404.7		339.68	30407.7	27762.6	29839.1	28808.3	27827.2	27762.6	30949.4		339.68	32979	29929.4	30415.3	30866.7	29932.4	29929.3	31356		339.68	31545.3	29634.6	30149.3	30520.8	29637.5	29633.9	31040.5		339.68	33694.5	31149.8	31534.7	31288.9	31149.8	31149.8	31673.9		82.98	2468.09	2246.45	2440.16	2224.9
339.58	38418.3	32939.1	33123.1	35169.3	35207	32763	38149.5		339.58	30994.9	27746.2	29624.4	28868.2	27804	27746.2	30804.3		339.58	32318.9	29912.7	30243.4	31071.4	29914.6	29912.5	31404.7		339.58	31809.5	29625.3	30008.1	30637.1	29626.7	29624	31025.1		339.58	33426.8	31135.8	31400.3	31334.9	31135.7	31135.7	31599.6		82.88	2500.54	2244.43	2411.03	2223.78
339.48	38251.7	32908.3	32947.9	35316.1	35024.5	32732.3	38000.1		339.48	30603	27729.7	29435.1	28935.4	27781.5	27729.7	30692.7		339.48	32796.9	29896	30117.3	31313.9	29897	29895.6	31537.4		339.48	31402.9	29615.6	29896.4	30762.1	29615.5	29613.5	31049.1		339.48	33037.6	31122	31300.8	31402.4	31121.9	31121.9	31581.6		82.78	2428.6	2242.52	2386.51	2222.71
339.38	37594.9	32879	32828.3	35479.5	34853.8	32702.9	37932		339.38	30895.7	27712.2	29266.5	29009.9	27758.5	27712.2	30610.6		339.38	33392.2	29879.3	30024.8	31596.2	29879.6	29878.6	31744		339.38	31383.6	29606.9	29809.4	30895.9	29605	29603.5	31106.6		339.38	33286.4	31108.2	31227	31496.4	31107.8	31107.8	31615.9		82.68	2495.85	2240.68	2365.75	2221.65
339.28	37511.8	32850	32744.7	35660	34693.2	32673.8	37926.3		339.28	31233.8	27693.7	29115	29092.4	27735.1	27693.6	30555.2		339.28	33349.4	29862.4	29956	31918.9	29861.8	29861.1	32015.7		339.28	31002.4	29599.1	29741.8	31036.7	29594.9	29593.8	31191.1		339.28	33441.6	31094.3	31171.8	31622.8	31093.7	31093.7	31701.4		82.58	2363.77	2238.94	2348.14	2220.65
339.18	38156.4	32820.9	32683.5	35858.7	34541.4	32644.7	37970.4		339.18	31369.5	27674.9	28979	29184.6	27711.9	27674.9	30525.8		339.18	33357.1	29844.8	29903.1	32280.6	29842.9	29842.5	32343.9		339.18	31227.8	29592.5	29689.5	31182.3	29585	29584.2	31296.6		339.18	33701.3	31080.2	31129.4	31787	31079.1	31079.1	31838.4		82.48	2406.43	2237.27	2333.08	2219.68
339.08	38394.5	32791.5	32635.9	36077	34397.5	32615.2	38056.2		339.08	31092.9	27655.1	28855.2	29286.6	27688.1	27655.1	30519.9		339.08	33425.5	29827.2	29861.1	32678.8	29823.3	29823.1	32721.3		339.08	31556.1	29587.7	29648.8	31330.1	29575.4	29574.9	31417.6		339.08	33816.3	31065.8	31095.8	31994.2	31063.9	31063.9	32028.1		82.38	2457.69	2235.63	2320.09	2218.7
338.98	38449.5	32761.3	32595.5	36316.2	34260.4	32584.8	38178.9		338.98	31568.9	27635.1	28742.7	29400.2	27664.4	27635	30537.5		338.98	33485	29810.6	29827	33109.1	29803.7	29803.5	33139.9		338.98	31143.3	29585.4	29617.1	31477.3	29566.2	29565.8	31548.8		338.98	33524.4	31051.5	31068.1	32248.4	31048.2	31048.2	32271.6		82.28	2439.31	2234.34	2309.13	2218.04
338.88	38377.6	32730.2	32558.7	36578.1	34129.4	32553.4	38336.3		338.88	31036	27615.1	28639.8	29526.1	27640.9	27614.7	30577.9		338.88	33450.9	29795.5	29797.8	33562.9	29783.6	29783.5	33589.4		338.88	31097.2	29585.4	29591	31619.3	29556	29555.7	31684.6		338.88	33648	31037.6	31044.2	32550.7	31031.9	31031.9	32568.6		82.18	2147.46	2233.15	2299.66	2217.43
338.78	38447.1	32698.4	32523.5	36864.6	34003.9	32520.8	38527.8		338.78	31319.7	27595.2	28545.6	29665.3	27617.7	27594.4	30640.6		338.78	33706.3	29782.6	29771.2	34029	29762.6	29762.6	34057.8		338.78	31925.9	29589.1	29568.7	31752.5	29544.9	29544.7	31821		338.78	33862.1	31025.1	31022.9	32899.2	31015.5	31015.5	32916.2		82.08	2291.37	2231.96	2291.34	2216.81
338.68	39035.5	32666.4	32488.8	37178	33883.6	32487.5	38754.3		338.68	31260.7	27575.6	28458.8	29818	27594.8	27574	30725		338.68	34154.3	29773.6	29745.6	34493.5	29740.6	29740.5	34531.6		338.68	32046.1	29598.9	29549.4	31873.6	29533.5	29533.4	31955.3		338.68	33725.5	31014.7	31003.2	33286.5	30998.7	30998.7	33306.8		81.98	2432.3	2231	2284.22	2216.38
338.58	39052.8	32634.5	32453.6	37519.9	33767.9	32453	39016.8		338.58	31056.4	27556.9	28378.6	29984.3	27572.3	27553.9	30830.5		338.58	34426.5	29770.5	29720	34939.8	29717.1	29717	34996.3		338.58	31896.4	29616	29531.1	31977.7	29520.5	29520.4	32084.1		338.58	34087.3	31007	30983.6	33698.9	30981	30981	33727.6		81.88	2237.41	2230.13	2277.98	2216
338.48	39477.1	32603.4	32417.3	37891.6	33655.9	32417.1	39317		338.48	31327.1	27539.1	28303.9	30163	27549.7	27533.4	30955.6		338.48	34896.3	29776.8	29693.2	35349.8	29691.5	29691.5	35436.8		338.48	32652.9	29644	29513.4	32061.9	29506.5	29506.4	32206.6		338.48	34312.2	31004.4	30964	34117.7	30962.5	30962.5	34161		81.78	2375.34	2229.08	2272.26	2215.43
338.38	39657.9	32574.7	32379.8	38294.5	33547.3	32379.7	39657.2		338.38	31229.9	27523.7	28234.4	30352.9	27527.6	27513.1	31099.2		338.38	35362.2	29798.2	29665.3	35705.6	29664.3	29664.3	35840.4		338.38	32108.3	29688.3	29496.9	32124.1	29492.4	29492.4	32324.6		338.38	34216.5	31010.1	30944.6	34518.7	30943.8	30943.8	34585.8		81.68	2363.35	2228.12	2267.2	2214.93
338.28	39689.3	32551.1	32341.1	38729.4	33442	32341.1	40040.4		338.28	30966.1	27511.5	28169	30550.5	27505.4	27492.5	31258.8		338.28	35208.1	29842.5	29636.4	35990	29635.9	29635.9	36197.2		338.28	31832.3	29753.4	29480.8	32161.4	29478	29477.9	32439.8		338.28	33998.9	31027.8	30925	34873.6	30924.5	30924.5	34977.3		81.58	2214.65	2227.11	2262.57	2214.35
338.18	40176.6	32536.5	32300.6	39195.4	33339	32300.6	40469.6		338.18	31528.7	27505.2	28107.4	30751.6	27483.2	27471.8	31431.9		338.18	35356.2	29920.2	29606.5	36188	29606.2	29606.2	36502.3		338.18	32424.1	29845.9	29465.2	32172.4	29463.4	29463.4	32556.8		338.18	34153.8	31063.2	30905.1	35153.8	30904.8	30904.8	35312.5		81.48	2511.36	2226.25	2258.52	2213.9
338.08	40665.2	32537.3	32258.3	39690.5	33238	32258.2	40949.3		338.08	31063.8	27508	28049.3	30950	27461	27451	31615.3		338.08	35494.2	30044.8	29575.4	36287.8	29575.3	29575.3	36757.5		338.08	31936.3	29973.4	29449.7	32156	29448.6	29448.6	32682		338.08	34325.6	31123.8	30884.9	35334.1	30884.7	30884.7	35573.2		81.38	2091.96	2225.5	2254.95	2213.55
337.98	41227.4	32563	32213.4	40210.3	33138	32213.3	41484.6		337.98	31320.1	27524.7	27993.5	31137.4	27438.3	27429.5	31805.4		337.98	36011.3	30234	29543.1	36282.5	29543.1	29543.1	36973.5		337.98	32789.6	30143.6	29433.2	32111.4	29432.5	29432.5	32823.2		337.98	34587.2	31218.8	30863.9	35395.8	30863.8	30863.8	35750.9		81.28	2273.88	2224.94	2251.86	2213.35
337.88	41997.1	32627.1	32165	40747.4	33037.9	32165	42082.4		337.88	31828.4	27562.4	27939.9	31304.5	27415.1	27407.3	31999.8		337.88	36512.9	30509.3	29509	36170.1	29509	29509	37170.5		337.88	33297.8	30366.1	29415.2	32039	29414.8	29414.8	32990.8		337.88	34869.9	31360.3	30841.7	35330.9	30841.6	30841.6	35849.6		81.18	2184.2	2224.32	2249	2213.09
337.78	42999.4	32750.2	32113.2	41291.7	32937.5	32113.2	42753.2		337.78	31439.4	27631.3	27888.5	31441.8	27391.8	27384.9	32198.5		337.78	36920.8	30897	29472.4	35954	29472.3	29472.3	37378.7		337.78	33421.5	30651.9	29395.4	31940.6	29395.2	29395.2	33197.5		337.78	35034.1	31563.4	30817.7	35142.7	30817.6	30817.6	35888.5		81.08	2284.83	2223.89	2246.55	2213
337.68	43380.3	32960.1	32057.5	41828.9	32836.2	32057.5	43510.1		337.68	31670.4	27742.7	27837.7	31538.1	27366.9	27360.8	32402.8		337.68	37822.7	31428.1	29432.5	35643	29432.5	29432.5	37638.7		337.68	34209.5	31012	29373.5	31818.2	29373.3	29373.3	33457		337.68	35665.3	31845.7	30791.2	34845.7	30791.1	30791.1	35900.3		80.98	2323.37	2223.37	2244.22	2212.81
337.58	44310.8	33292.5	31997.2	42339.5	32732.9	31997.2	44370.4		337.58	32570.9	27912.7	27787.3	31585.4	27340.5	27335.2	32620.4		337.58	38534.4	32137.8	29389	35250.2	29389	29389	37999		337.58	34068.5	31458.1	29349.5	31675.3	29349.4	29349.4	33784		337.58	36471.7	32228.5	30761.9	34463	30761.9	30761.9	35929.7		80.88	2211.34	2222.89	2242.11	2212.63
337.48	45603.4	33792.9	31931.7	42800	32627	31931.7	45356.4		337.48	32725.1	28160.4	27737.4	31578.7	27312.8	27308.2	32864.8		337.48	39475.7	33062.6	29341.1	34791.4	29341.1	29341.1	38512.9		337.48	34659.1	32000.5	29323.8	31515.6	29323.7	29323.7	34192.4		337.48	36964.6	32735.3	30730	34022.8	30730	30730	36028.1		80.78	2244.11	2222.17	2239.92	2212.21
337.38	47023.9	34515.8	31860.7	43184.3	32517.8	31860.7	46496.6		337.38	32985.2	28505.2	27686.1	31514.7	27282.2	27278.1	33153.9		337.38	40704.6	34238.2	29287.9	34283.6	29287.9	29287.9	39233.9		337.38	34977.7	32647.1	29296.2	31342.8	29296.2	29296.2	34693.8		337.38	37100.1	33389.6	30695	33553.3	30695	30695	36248		80.68	2456.06	2221.42	2237.84	2211.75
337.28	48266.7	35521.9	31783.3	43466	32404.6	31783.3	47825.8		337.28	34189.8	28969.5	27634	31396.7	27249.3	27245.7	33512.2		337.28	42096.7	35696.1	29229.5	33745.1	29229.5	29229.5	40211.6		337.28	35152.8	33401.9	29267.1	31161	29267.1	29267.1	35295.9		337.28	37622	34213.1	30656.3	33079.8	30656.3	30656.3	36636.7		80.58	2334.14	2220.61	2235.83	2211.22
337.18	49435	36874.2	31699	43624.7	32286.4	31699	49387.4		337.18	33800.3	29573.1	27580.6	31230.5	27213.9	27210.8	33965.8		337.18	42791.9	37455.7	29165.7	33192.6	29165.7	29165.7	41482.6		337.18	35581.6	34261.5	29234.9	30972.3	29234.9	29234.9	35998.9		337.18	38861.1	35222.7	30613.4	32622.8	30613.4	30613.4	37232.1		80.48	2389.19	2219.75	2233.87	2210.62
337.08	50975.2	38631	31606.9	43655.5	32162.5	31606.9	51235.1		337.08	34900.6	30332.3	27526.1	31025	27176.1	27173.4	34539.3		337.08	43761.7	39517.8	29095.3	32640.1	29095.3	29095.3	43062.5		337.08	37028.7	35216.4	29199.7	30780	29199.7	29199.7	36796.6		337.08	40067.3	36426.7	30566.4	32197.3	30566.4	30566.4	38057.6		80.38	2286.23	2218.8	2231.92	2209.91
336.98	52973.9	40835.1	31505.8	43583.2	32031.3	31505.8	53438		336.98	34801.3	31253.9	27469.4	30789	27135	27132.7	35249.3		336.98	45736.7	41857.2	29018.1	32099.6	29018.1	29018.1	44938.7		336.98	37472.8	36247.3	29160.8	30586.3	29160.8	29160.8	37672.8		336.98	40469.8	37819.1	30514.8	31811.7	30514.8	30514.8	39116		80.28	2357.45	2217.9	2230.11	2209.26
336.88	55780	43503.1	31393.6	43431.4	31890.7	31393.6	56038		336.88	36087.9	32334.1	27409.8	30532.1	27090.2	27088.1	36101.9		336.88	47343.4	44415.8	28933.6	31580.2	28933.6	28933.6	47062.5		336.88	38531.9	37325.1	29117.9	30393.6	29117.9	29117.9	38600.8		336.88	41058.2	39375	30458	31469.5	30458	30458	40386.5
336.78	59011.9	46612.8	31268.2	43150.2	31738.5	31268.2	58965.1		336.78	37664	33554.1	27346.2	30262	27040.3	27038.5	37087		336.78	49026.1	47096.6	28840.5	31087.2	28840.5	28840.5	49343.3		336.78	38858.5	38409.7	29070	30202.7	29070	29070	39542.5		336.78	41978	41047.4	30396.2	31170.5	30396.2	30396.2	41821.6
336.68	62201.4	50093.8	31127.7	42744.1	31572.7	31127.7	62155.2		336.68	38335.4	34880.8	27279.2	29986.7	26986.2	26984.6	38179		336.68	51076.5	49764.4	28737.6	30623.5	28737.6	28737.6	51650.3		336.68	40382.2	39453.6	29017.8	30016	29017.8	29017.8	40451.8		336.68	43119.1	42764.3	30329.3	30911.3	30329.3	30329.3	43346.2
336.58	65602.5	53819.9	30971.3	42226.4	31392.4	30971.3	65496		336.58	38864.1	36262.7	27206.6	29710	26925.8	26924.4	39331.9		336.58	53189.9	52253.7	28625	30190.8	28625	28625	53819.5		336.58	41016.2	40401.8	28961	29834.2	28961	28961	41275		336.58	44401	44430	30256.8	30686.6	30256.8	30256.8	44859.8
336.48	68440.2	57606.5	30798.4	41613.9	31196.9	30798.4	68820.4		336.48	40586.7	37637.2	27129	29436.4	26859.6	26858.5	40486.9		336.48	55036.6	54381.6	28502.8	29789.1	28502.8	28502.8	55667.9		336.48	41747.4	41198	28900.2	29658.6	28900.2	28900.2	41956.4		336.48	45256.2	45932.1	30178	30490	30178	30178	46244.1
336.38	71685	61210.9	30609.2	40926.1	30986.3	30609.2	71904.9		336.38	41278	38931	27046.4	29168.6	26787.8	26786.8	41573.6		336.38	56568.9	55970.6	28372	29417.8	28372	28372	57016.5		336.38	42328.6	41789	28835.1	29489.2	28835.1	28835.1	42443.1		336.38	46354.7	47152.5	30092.6	30315.3	30092.6	30092.6	47375.1
336.28	74700.3	64336.2	30404.9	40183.3	30761.9	30404.9	74471.5		336.28	42873.2	40065.7	26959.1	28908.5	26710.7	26709.8	42514.6		336.28	57136.7	56873.5	28234.5	29076.3	28234.5	28234.5	57715.3		336.28	42776.1	42132.4	28767.2	29327.5	28767.2	28767.2	42692.7		336.28	47568.6	47983.5	30001	30157.3	30001	30001	48139.8
336.18	76586.2	66642.9	30188.1	39405.6	30526	30188.1	76198.2		336.18	43041.9	40954.9	26867	28656.5	26628.1	26627.4	43224.5		336.18	57182.2	56997.2	28092.7	28763.6	28092.7	28092.7	57668.1		336.18	42936.3	42199.9	28696.8	29173.5	28696.8	28696.8	42676.6		336.18	48287.8	48344.9	29905.4	30013.3	29905.4	29905.4	48452.9
336.08	77303.6	67818.5	29962.1	38611.7	30281.9	29962.1	76787.8		336.08	43753	41503.3	26771.8	28414.5	26542	26541.4	43607.5		336.08	56967.4	56320	27949.8	28479.3	27949.8	27949.8	56849.5		336.08	43178.1	41983.4	28625.6	29028.6	28625.6	28625.6	42386.5		336.08	47659.2	48196	29807.3	29880.6	29807.3	29807.3	48269.4
335.98	76757.1	67885.1	29731.9	37818.6	30034.5	29731.9	76274.6		335.98	43656	41637.9	26674.7	28183.1	26453.5	26453	43590.4		335.98	55555.4	54895.5	27809.4	28223.3	27809.4	27809.4	55309.4		335.98	42147.3	41494.6	28554.9	28893.4	28554.9	28554.9	41833.1		335.98	47029	47543.2	29708.4	29757.5	29708.4	29708.4	47592.3
335.88	75048.4	67101	29503.1	37041.9	29789.6	29503.1	74926.3		335.88	43166.8	41458.6	26577.5	27963.6	26364.5	26364	43272.2		335.88	53385.6	52843.2	27675.1	27995.7	27675.1	27675.1	53163.8		335.88	41559.5	40764.3	28486.5	28769	28486.5	28486.5	41046.9		335.88	46601.7	46440.7	29611.8	29644.1	29611.8	29611.8	46473
335.78	72106.6	65260.8	29281.5	36293.8	29552.7	29281.5	72544.4		335.78	43045.5	40926.8	26481.8	27756.7	26276.5	26276.1	42613.5		335.78	50341.5	50328.4	27550.2	27796.2	27550.2	27550.2	50574.4		335.78	40205.3	39837.3	28421.1	28655.5	28421.1	28421.1	40071.6		335.78	45133.5	44980.1	29520.5	29541.4	29520.5	29520.5	45001
335.68	68501.1	62513.1	29071.3	35583.5	29328	29071.3	69282		335.68	41638.5	40065	26389.7	27563.5	26191.7	26191.3	41635.9		335.68	47162.8	47536.7	27437.5	27624.5	27437.5	27437.5	47723.7		335.68	39669.8	38769.3	28361.1	28554.3	28361.1	28361.1	38962.5		335.68	43122.6	43274.2	29436.1	29449.4	29436.1	29436.1	43287.6
335.58	64713.4	59076.4	28876.3	34917.1	29119.2	28876.3	65360.2		335.58	40388.6	38929.8	26303.1	27385.3	26112	26111.7	40395		335.58	44215	44648.8	27338.5	27479.3	27338.5	27338.5	44789.6		335.58	37538	37617.7	28307.2	28465.5	28307.2	28307.2	37775.9		335.58	41122.8	41441.9	29359.5	29367.8	29359.5	29359.5	41450.2
335.48	60627.7	55207.5	28698.6	34298.3	28928.6	28698.6	61037.2		335.48	38301.8	37592.2	26222.4	27221.5	26038	26037.7	38961		335.48	41282.9	41820.4	27252.9	27358	27252.9	27252.9	41925.5		335.48	35914.3	36438	28260.3	28389.2	28260.3	28260.3	36566.9		335.48	39585.7	39593.4	29291.9	29297.1	29291.9	29291.9	39598.6
335.38	56671.2	51167.4	28539.3	33728.2	28756.9	28539.3	56573.9		335.38	37494.8	36133.2	26149.7	27073.3	25971.5	25971.3	37413.8		335.38	39439.9	39172.2	27180	27257.8	27180	27180	39250		335.38	34314.7	35276.9	28219.1	28323.5	28219.1	28219.1	35381.3		335.38	38192.2	37820	29233.5	29236.6	29233.5	29233.5	37823.1
335.28	52897.7	47192.7	28398.9	33206.7	28604.9	28398.9	52206.5		335.28	35509.9	34631.9	26084.7	26939.9	25912.5	25912.3	35832		335.28	37145.7	36785.5	27118.4	27175.4	27118.4	27118.4	36842.5		335.28	34395.3	34174.8	28185	28269	28185	28185	34258.7		335.28	36591	36188.1	29183.9	29185.7	29183.9	29183.9	36190
335.18	48678.2	43473.5	28277.3	32732.7	28472.3	28277.3	48123.8		335.18	34208.8	33160.3	26027.1	26820	25860.7	25860.5	34286.6		335.18	35520.9	34705	27067	27108.5	27067	27067	34746.4		335.18	32479.3	33158.6	28156.6	28223.8	28156.6	28156.6	33225.8		335.18	34994.9	34739	29141.9	29143	29141.9	29141.9	34740.1
335.08	45152.2	40143.3	28174.5	32304.4	28358.9	28174.5	44457.8		335.08	33333.2	31778.1	25976.8	26713.1	25815.8	25815.7	32836.8		335.08	33641.8	32944.4	27024.7	27054.5	27024.7	27024.7	32974.2		335.08	31822.9	32245.9	28132.9	28186.3	28132.9	28132.9	32299.3		335.08	33999	33492	29106.6	29107.3	29106.6	29106.6	33492.7
334.98	41235.1	37277.3	28089.5	31919.5	28264	28089.5	41281.9		334.98	31381.7	30529.5	25933.9	26618.6	25778.1	25778	31526.2		334.98	31960.1	31493.6	26990	27011.3	26990	26990	31514.9		334.98	31053.4	31444.8	28112.8	28155.1	28112.8	28112.8	31487		334.98	33471.2	32448.6	29077	29077.4	29077	29077	32449
334.88	38220.6	34898.4	28020.7	31574.5	28185.8	28020.7	38617.4		334.88	30453.9	29441.2	25897.8	26535.4	25746.9	25746.8	30380.9		334.88	31628.9	30327.1	26961.7	26976.8	26961.7	26961.7	30342.2		334.88	30633.8	30757.4	28096.7	28129.9	28096.7	28096.7	30790.6		334.88	32882.7	31597.5	29052.3	29052.5	29052.3	29052.3	31597.8
334.78	36184.8	32988.3	27965.5	31265.1	28121.8	27965.5	36444.2		334.78	29128.5	28523.5	25867.3	26461.9	25721.1	25721	29410.7		334.78	30465.3	29410.3	26939.1	26949.6	26939.1	26939.1	29420.9		334.78	30391.7	30178.1	28082.9	28108.9	28082.9	28082.9	30204.1		334.78	32074.1	30919.6	29032.1	29032.2	29032.1	29032.1	30919.8
334.68	34684.8	31502.5	27922.2	30987.7	28070	27922.2	34715.9		334.68	28949.7	27774.9	25842.4	26397.7	25700.8	25700.7	28613.7		334.68	29758.7	28704.2	26920.3	26927.6	26920.3	26920.3	28711.5		334.68	30115.9	29698.5	28070.8	28091	28070.8	28070.8	29718.7		334.68	30920.3	30391.2	29015.4	29015.4	29015.4	29015.4	30391.3
334.58	32937.6	30380	27888	30738.1	28027.8	27888	33369.9		334.58	27971.5	27181.7	25821.3	26340.6	25684	25683.9	27975.7		334.58	29705.9	28170.5	26904.2	26909.3	26904.2	26904.2	28175.6		334.58	30092.4	29308.4	28060.5	28076.1	28060.5	28060.5	29324		334.58	30694.3	29988	29002	29002	29002	29002	29988
334.48	31832.1	29554.3	27860.2	30511.9	27992.4	27860.2	32338.3		334.48	27991.1	26725.4	25803.4	26289.7	25670.3	25670.2	27478.1		334.48	29094.5	27775.2	26891	26894.4	26891	26891	27778.6		334.48	29228.5	28995.6	28051.4	28063.3	28051.4	28051.4	29007.6		334.48	30441.8	29686.4	28991.4	28991.4	28991.4	28991.4	29686.4
334.38	31682.2	28962.5	27837.2	30306.1	27962.2	27837.2	31556.5		334.38	27356.2	26383.9	25787.8	26243.7	25658.6	25658.6	27098.2		334.38	28711.4	27487	26879.6	26882	26879.6	26879.6	27489.3		334.38	29482.9	28748.7	28043.2	28052.4	28043.2	28043.2	28757.9		334.38	30279.7	29464.8	28982.9	28982.9	28982.9	28982.9	29464.8
334.28	31213.8	28548.4	27817.9	30118.3	27936.1	27817.9	30967.1		334.28	27164.1	26135.3	25774.3	26202.3	25648.9	25648.9	26814.2		334.28	28508.2	27280.3	26869.8	26871.3	26869.8	26869.8	27281.8		334.28	29322.8	28556.5	28036	28042.9	28036	28036	28563.5		334.28	30148.8	29303.5	28974.8	28974.8	28974.8	28974.8	29303.5
334.18	30852.9	28264.8	27801.1	29946.1	27912.9	27801.1	30521.5		334.18	26948.8	25958.8	25762.3	26164.6	25640.6	25640.6	26604.6		334.18	28228.3	27134.6	26861.6	26862.6	26861.6	26861.6	27135.6		334.18	29171.2	28408.8	28029.5	28034.8	28029.5	28029.5	28414.1		334.18	30549.6	29187.9	28967.3	28967.3	28967.3	28967.3	29187.9
334.08	30251.3	28073.8	27786.1	29787.5	27891.8	27786.1	30180.9		334.08	26696.4	25837.3	25752.3	26130.8	25634.1	25634.1	26452.3		334.08	27989.1	27033	26854.3	26855	26854.3	26854.3	27033.7		334.08	29321.7	28295.8	28022.7	28026.7	28022.7	28022.7	28299.7		334.08	30129.5	29106.2	28960.5	28960.5	28960.5	28960.5	29106.2
333.98	30028.9	27947.3	27772.8	29641.5	27872.7	27772.8	29915.9		333.98	26163.7	25754.7	25743	26099.6	25628.2	25628.1	26341		333.98	28073.4	26962.7	26847.6	26848	26847.6	26847.6	26963.1		333.98	29514.7	28210.3	28016.1	28019.1	28016.1	28016.1	28213.2		333.98	29783.7	29048.8	28954	28954	28954	28954	29048.8
333.88	29909.1	27864.4	27760.8	29506.8	27855.3	27760.8	29704.8		333.88	26837.8	25699.5	25734.3	26070.5	25622.6	25622.6	26259.1		333.88	28201	26914.1	26841.1	26841.4	26841.1	26841.1	26914.3		333.88	29236.2	28146.4	28010	28012.2	28010	28010	28148.6		333.88	29932.6	29008.6	28948	28948	28948	28948	29008.6
333.78	29772.5	27810.4	27750.3	29382.6	27839.5	27750.3	29532		333.78	26733.1	25663.3	25726.3	26043.7	25617.8	25617.7	26197.9		333.78	28228.9	26880.4	26834.8	26835	26834.8	26834.8	26880.5		333.78	28856.7	28098.7	28004.1	28005.7	28004.1	28004.1	28100.4		333.78	29746.9	28981.1	28943	28943	28943	28943	28981.1
333.68	29358.2	27774.9	27740.8	29267.8	27825.1	27740.8	29386.2		333.68	26274	25640.1	25719.3	26019.3	25613.7	25613.7	26151.2		333.68	27947.8	26856.5	26828.5	26828.6	26828.5	26828.5	26856.6		333.68	28931.8	28064	27999.1	28000.2	27999.1	27999.1	28065.1		333.68	29592.9	28962.1	28938.4	28938.4	28938.4	28938.4	28962.1
333.58	29211.3	27750.8	27731.9	29161.2	27811.5	27731.9	29259.8		333.58	25867.6	25624.6	25712.5	25996.2	25609.8	25609.8	26113.8		333.58	27996.1	26839.4	26822.5	26822.6	26822.5	26822.5	26839.5		333.58	28421.8	28038.9	27995	27995.8	27995	27995	28039.8		333.58	29685.6	28948.2	28933.8	28933.8	28933.8	28933.8	28948.2
333.48	29370.1	27734.3	27724	29062.6	27799.2	27724	29148.1		333.48	26113.8	25614.5	25706.3	25974.9	25606.3	25606.3	26083.1		333.48	27752.3	26827.3	26817.3	26817.3	26817.3	26817.3	26827.4		333.48	28552.5	28021.2	27991.7	27992.4	27991.7	27991.7	28021.8		333.48	29852.4	28938.2	28929.6	28929.6	28929.6	28929.6	28938.2
333.38	28848.4	27722.5	27717	28971.3	27788	27717	29047.8		333.38	26294.3	25608.1	25701	25955.6	25603.7	25603.7	26057.3		333.38	27410.5	26818.9	26813	26813	26813	26813	26818.9		333.38	28387.8	28008.2	27988.7	27989.2	27988.7	27988.7	28008.7		333.38	29522.3	28930.7	28925.6	28925.6	28925.6	28925.6	28930.7
333.28	28799.2	27713.3	27710.5	28886.4	27777.5	27710.5	28956.3		333.28	25952.1	25603	25695.5	25937	25600.7	25600.7	26034		333.28	27281.5	26812.7	26809.3	26809.3	26809.3	26809.3	26812.7		333.28	28595	27998.8	27986.1	27986.4	27986.1	27986.1	27999.1		333.28	29511.9	28924.6	28921.6	28921.6	28921.6	28921.6	28924.6
333.18	28892.5	27705.7	27704.3	28807.2	27767.6	27704.3	28872		333.18	26605	25598.5	25689.6	25918.9	25597.3	25597.3	26012.3		333.18	27288	26808.1	26806.2	26806.2	26806.2	26806.2	26808.1		333.18	28593.6	27991.7	27983.5	27983.7	27983.5	27983.5	27991.9		333.18	29619.5	28919.3	28917.6	28917.6	28917.6	28917.6	28919.3
333.08	28811.2	27699.2	27698.5	28733.4	27758.2	27698.5	28793.9		333.08	26270.2	25594.5	25683.8	25901.6	25593.9	25593.9	25992.1		333.08	27393.3	26804.3	26803.3	26803.3	26803.3	26803.3	26804.3		333.08	28358.4	27986.4	27981.2	27981.3	27981.2	27981.2	27986.6		333.08	29662.5	28914.2	28913.3	28913.3	28913.3	28913.3	28914.2
332.98	28978.8	27693.1	27692.8	28664.3	27749.1	27692.8	28721		332.98	26125	25591.1	25678.4	25885.6	25590.8	25590.8	25973.4		332.98	27560.6	26800.8	26800.2	26800.2	26800.2	26800.2	26800.8		332.98	28247.3	27982.5	27979.2	27979.3	27979.2	27979.2	27982.6		332.98	30117.5	28909.1	28908.6	28908.6	28908.6	28908.6	28909.1
332.88	28713.2	27687.8	27687.6	28600	27740.8	27687.6	28653.3		332.88	25925	25587.9	25673.2	25870.3	25587.8	25587.8	25955.8		332.88	27513.5	26797.7	26797.4	26797.4	26797.4	26797.4	26797.7		332.88	28045.8	27979.7	27977.6	27977.7	27977.6	27977.6	27979.8		332.88	29799.7	28904.7	28904.4	28904.4	28904.4	28904.4	28904.7
332.78	28250.9	27683	27683	28540.1	27733.1	27683	28590.3		332.78	25879.1	25585.5	25668.7	25856.4	25585.4	25585.4	25939.7		332.78	27037.4	26794.7	26794.5	26794.5	26794.5	26794.5	26794.7		332.78	28160.5	27977.7	27976.4	27976.5	27976.4	27976.4	27977.8		332.78	29124.8	28900.4	28900.3	28900.3	28900.3	28900.3	28900.4
332.68	28300.9	27678.8	27678.8	28484.3	27726.1	27678.8	28531.6		332.68	26007.3	25582.8	25664	25842.9	25582.8	25582.8	25924.2		332.68	27346.6	26791.6	26791.5	26791.5	26791.5	26791.5	26791.6		332.68	28239	27976.3	27975.6	27975.6	27975.6	27975.6	27976.4		332.68	29494.5	28896.1	28896.1	28896.1	28896.1	28896.1	28896.1
332.58	28343.4	27675.3	27675.3	28432.5	27719.9	27675.3	28477.1		332.58	26451.2	25580.5	25659.7	25830.3	25580.5	25580.5	25909.6		332.58	27511	26788.6	26788.6	26788.6	26788.6	26788.6	26788.6		332.58	28024.2	27975.2	27974.8	27974.8	27974.8	27974.8	27975.2		332.58	29701.5	28893	28892.9	28892.9	28892.9	28892.9	28893
332.48	28287.6	27671.9	27671.9	28383.9	27713.9	27671.9	28425.9		332.48	25846.4	25578.1	25655.4	25818.3	25578.1	25578.1	25895.6		332.48	27464.2	26786	26785.9	26785.9	26785.9	26785.9	26786		332.48	28195.6	27974	27973.8	27973.8	27973.8	27973.8	27974		332.48	29146.2	28890.7	28890.7	28890.7	28890.7	28890.7	28890.7
332.38	28614.8	27668.1	27668.1	28337.8	27707.7	27668.1	28377.4		332.38	25955.9	25575.5	25651	25806.5	25575.5	25575.5	25881.9		332.38	27239.8	26783.1	26783.1	26783.1	26783.1	26783.1	26783.1		332.38	28225.1	27972.3	27972.1	27972.1	27972.1	27972.1	27972.3		332.38	28972.1	28888.6	28888.6	28888.6	28888.6	28888.6	28888.6
332.28	28602.8	27664.3	27664.3	28294.3	27701.6	27664.3	28331.7		332.28	26067.1	25573.4	25647.1	25795.7	25573.4	25573.4	25869.3		332.28	27188.4	26780.5	26780.5	26780.5	26780.5	26780.5	26780.5		332.28	28795.1	27970.7	27970.6	27970.6	27970.6	27970.6	27970.7		332.28	29024.4	28887.1	28887.1	28887.1	28887.1	28887.1	28887.1
332.18	28279.9	27660.5	27660.5	28253.4	27695.7	27660.5	28288.6		332.18	25562.4	25571.8	25643.7	25785.9	25571.8	25571.8	25857.7		332.18	27097.2	26778.2	26778.2	26778.2	26778.2	26778.2	26778.2		332.18	28063.6	27968.6	27968.6	27968.6	27968.6	27968.6	27968.7		332.18	28937.2	28886.2	28886.2	28886.2	28886.2	28886.2	28886.2
332.08	28289	27656.8	27656.8	28214.8	27690	27656.8	28248		332.08	25944.2	25570.8	25641	25777	25570.8	25570.8	25847.2		332.08	27252.7	26776	26776	26776	26776	26776	26776		332.08	28572.5	27966.1	27966.1	27966.1	27966.1	27966.1	27966.1		332.08	29145.3	28885.3	28885.3	28885.3	28885.3	28885.3	28885.3
331.98	28220.4	27653.5	27653.5	28178.7	27684.7	27653.5	28209.9		331.98	25291.3	25569.7	25638.3	25768.5	25569.7	25569.7	25837.1		331.98	27308.5	26774.2	26774.2	26774.2	26774.2	26774.2	26774.2		331.98	28644.9	27963.7	27963.7	27963.7	27963.7	27963.7	27963.7		331.98	29156.4	28884.4	28884.4	28884.4	28884.4	28884.4	28884.4
331.88	28291	27650.4	27650.4	28145	27679.8	27650.4	28174.4		331.88	26025.6	25569.3	25636.3	25761	25569.3	25569.3	25828		331.88	26844.1	26772.7	26772.7	26772.7	26772.7	26772.7	26772.7		331.88	28105	27962.3	27962.3	27962.3	27962.3	27962.3	27962.3		331.88	28912.1	28883.7	28883.7	28883.7	28883.7	28883.7	28883.7
331.78	28222.2	27647.7	27647.7	28113.4	27675.3	27647.7	28141		331.78	25437.9	25567.9	25633.4	25752.9	25567.9	25567.9	25818.4		331.78	26831.4	26771.2	26771.2	26771.2	26771.2	26771.2	26771.2		331.78	27773.3	27960.9	27960.9	27960.9	27960.9	27960.9	27960.9		331.78	28922.7	28882.7	28882.7	28882.7	28882.7	28882.7	28882.7
331.68	27991.2	27645.1	27645.1	28083.6	27671.1	27645.1	28109.7		331.68	26414	25566.4	25630.4	25745	25566.4	25566.4	25809		331.68	27091.4	26769.7	26769.7	26769.7	26769.7	26769.7	26769.7		331.68	28105.7	27959.6	27959.6	27959.6	27959.6	27959.6	27959.6		331.68	29169.8	28881.8	28881.8	28881.8	28881.8	28881.8	28881.8
331.58	28131	27642.6	27642.6	28055.6	27667.1	27642.6	28080.1		331.58	26090.8	25564.2	25626.7	25736.7	25564.2	25564.2	25799.3		331.58	27295	26768.6	26768.6	26768.6	26768.6	26768.6	26768.6		331.58	28427.3	27959	27959	27959	27959	27959	27959		331.58	29093.1	28880.9	28880.9	28880.9	28880.9	28880.9	28880.9
331.48	28091.7	27640.6	27640.6	28029.6	27663.6	27640.6	28052.7		331.48	25994.4	25561.8	25623	25728.5	25561.8	25561.8	25789.7		331.48	26843.1	26767.2	26767.2	26767.2	26767.2	26767.2	26767.2		331.48	28012.5	27958.3	27958.3	27958.3	27958.3	27958.3	27958.3		331.48	29074.2	28879.7	28879.7	28879.7	28879.7	28879.7	28879.7
331.38	27796.2	27638.8	27638.8	28005.3	27660.5	27638.8	28027		331.38	26144.1	25559.2	25619.1	25720.4	25559.2	25559.2	25780.2		331.38	27247.6	26765.1	26765.1	26765.1	26765.1	26765.1	26765.1		331.38	28176.4	27957.3	27957.3	27957.3	27957.3	27957.3	27957.3		331.38	29180	28878.4	28878.4	28878.4	28878.4	28878.4	28878.4
331.28	27945.6	27636.7	27636.7	27982	27657.1	27636.7	28002.3		331.28	25621.6	25557.7	25616.2	25713.5	25557.7	25557.7	25772		331.28	27429.7	26763.2	26763.2	26763.2	26763.2	26763.2	26763.2		331.28	28013.5	27956	27956	27956	27956	27956	27956		331.28	29073.9	28877.2	28877.2	28877.2	28877.2	28877.2	28877.2
331.18	28352.1	27634.5	27634.5	27959.8	27653.6	27634.5	27978.9		331.18	25453.3	25556.4	25613.6	25707.2	25556.4	25556.4	25764.4		331.18	26915.5	26761.6	26761.6	26761.6	26761.6	26761.6	26761.6		331.18	28458.9	27954.7	27954.7	27954.7	27954.7	27954.7	27954.7		331.18	29065.3	28875.9	28875.9	28875.9	28875.9	28875.9	28875.9
331.08	28201.9	27632.7	27632.7	27939.2	27650.7	27632.7	27957.2		331.08	25808	25555	25611	25701	25555	25555	25757		331.08	26979.9	26760.2	26760.2	26760.2	26760.2	26760.2	26760.2		331.08	28347.8	27953.8	27953.8	27953.8	27953.8	27953.8	27953.8		331.08	28854.3	28874.6	28874.6	28874.6	28874.6	28874.6	28874.6
[truncated: 25 more columns]

## Sheet: Fig. 2(c-d)
Fig. 2c						Fig. 2d
Radial distance	Pd K-edge/Pd foil	Pd K-edge/Pd NS	Pd K-edge/Pd6Au1 NS	Pd K-edge/Pd3Au1 NS		Radial distance	Au L3-edge/Pd6Au1 NS	Au L3-edge/Pd3Au1 NS	Au L3-edge/Au foil
0	0.21397	0.14303	0.22184	0.23331		0	0.12062	0.13378	0.07857
0.03068	0.2158	0.17792	0.22252	0.23387		0.03068	0.119	0.13067	0.07783
0.06136	0.22099	0.2491	0.2251	0.23609		0.06136	0.11445	0.12179	0.07574
0.09204	0.22871	0.3209	0.23058	0.24104		0.09204	0.10795	0.10861	0.0727
0.12272	0.23785	0.37777	0.23908	0.24893		0.12272	0.1011	0.09395	0.06937
0.1534	0.2473	0.41208	0.24884	0.25812		0.1534	0.09596	0.08247	0.06674
0.18408	0.25615	0.41997	0.25653	0.26543		0.18408	0.09446	0.07998	0.0659
0.21476	0.26402	0.40048	0.2586	0.26739		0.21476	0.09745	0.08885	0.06773
0.24544	0.27122	0.35548	0.25282	0.26193		0.24544	0.10412	0.1054	0.07247
0.27612	0.27894	0.29031	0.23972	0.2498		0.27612	0.11256	0.12414	0.07956
0.3068	0.28916	0.21627	0.22381	0.23566		0.3068	0.12069	0.141	0.08798
0.33748	0.30434	0.16	0.21369	0.22785		0.33748	0.12683	0.15341	0.09658
0.36816	0.32659	0.16789	0.21851	0.23455		0.36816	0.1299	0.15993	0.1043
0.39884	0.35679	0.23515	0.24025	0.25683		0.39884	0.12951	0.16008	0.11026
0.42951	0.39411	0.31704	0.27124	0.28702		0.42951	0.12592	0.15438	0.11381
0.46019	0.43611	0.3896	0.30014	0.3142		0.46019	0.12014	0.1445	0.11456
0.49087	0.47924	0.44121	0.31735	0.32902		0.49087	0.11393	0.1336	0.11246
0.52155	0.51938	0.46525	0.31695	0.32572		0.52155	0.10959	0.12627	0.10789
0.55223	0.55224	0.45832	0.29776	0.30328		0.55223	0.10925	0.12731	0.10183
0.58291	0.57375	0.42007	0.26496	0.26712		0.58291	0.11378	0.13865	0.09603
0.61359	0.5803	0.35367	0.23299	0.23223		0.61359	0.12216	0.15788	0.09296
0.64427	0.56905	0.26752	0.22548	0.22352		0.64427	0.1321	0.18046	0.09516
0.67495	0.53814	0.18364	0.25658	0.25591		0.67495	0.14103	0.2021	0.10383
0.70563	0.48705	0.16251	0.31232	0.31442		0.70563	0.14677	0.21961	0.11803
0.73631	0.41702	0.2385	0.36871	0.37472		0.73631	0.14784	0.23099	0.13549
0.76699	0.33222	0.34921	0.40779	0.42		0.76699	0.14361	0.2355	0.15377
0.79767	0.24333	0.45595	0.41991	0.44279		0.79767	0.13463	0.23384	0.17067
0.82835	0.1809	0.54177	0.40573	0.44664		0.82835	0.12313	0.22855	0.1844
0.85903	0.20102	0.59632	0.38272	0.44968		0.85903	0.1139	0.22425	0.19353
0.88971	0.29427	0.6128	0.39209	0.48349		0.88971	0.11411	0.22712	0.19698
0.92039	0.41099	0.58764	0.47637	0.5733		0.92039	0.12909	0.24267	0.1941
0.95107	0.52721	0.52066	0.63292	0.7155		0.95107	0.15751	0.27259	0.18466
0.98175	0.63126	0.41579	0.8284	0.88528		0.98175	0.1939	0.31413	0.16899
1.01243	0.71564	0.28345	1.02922	1.05334		1.01243	0.23285	0.36216	0.14809
1.04311	0.77541	0.15868	1.20664	1.19238		1.04311	0.27002	0.4113	0.12398
1.07379	0.80819	0.17897	1.33588	1.27867		1.07379	0.30197	0.4568	0.10046
1.10447	0.8149	0.33222	1.39639	1.29314		1.10447	0.32599	0.49488	0.08446
1.13515	0.80086	0.49984	1.37304	1.22278		1.13515	0.34014	0.52286	0.08442
1.16583	0.77722	0.64863	1.25769	1.06206		1.16583	0.34336	0.53934	0.10062
1.19651	0.76166	0.76174	1.05105	0.8144		1.19651	0.33575	0.54449	0.12474
1.22718	0.7756	0.82676	0.76635	0.49602		1.22718	0.319	0.54023	0.14943
1.25786	0.83514	0.8347	0.44868	0.18862		1.25786	0.29693	0.53052	0.17037
1.28854	0.94141	0.78034	0.33096	0.39403		1.28854	0.27617	0.52117	0.18526
1.31922	1.08118	0.66267	0.64299	0.80364		1.31922	0.26585	0.51891	0.19327
1.3499	1.23485	0.48559	1.05486	1.19946		1.3499	0.27424	0.52938	0.19531
1.38058	1.38252	0.26021	1.44629	1.53682		1.38058	0.30295	0.55448	0.19459
1.41126	1.5062	0.08809	1.77219	1.7834		1.41126	0.34571	0.59115	0.1972
1.44194	1.59039	0.3358	2.00213	1.91437		1.44194	0.39289	0.63237	0.21114
1.47262	1.62245	0.63607	2.1153	1.91391		1.47262	0.43522	0.66918	0.24253
1.5033	1.59322	0.92622	2.1014	1.77717		1.5033	0.46485	0.69238	0.29191
1.53398	1.49837	1.18277	1.96226	1.51207		1.53398	0.47552	0.69351	0.35525
1.56466	1.34118	1.38477	1.71383	1.14208		1.56466	0.46283	0.66524	0.42683
1.59534	1.13957	1.51377	1.39013	0.71891		1.59534	0.42527	0.60181	0.5008
1.62602	0.94521	1.55494	1.05482	0.42305		1.62602	0.36738	0.49932	0.57152
1.6567	0.87624	1.4986	0.8294	0.63919		1.6567	0.30942	0.35705	0.63364
1.68738	1.05833	1.34214	0.85753	1.06673		1.68738	0.3051	0.18625	0.68214
1.71806	1.46073	1.09396	1.08479	1.45823		1.71806	0.40786	0.14707	0.71258
1.74874	1.98653	0.78764	1.34594	1.74231		1.74874	0.60092	0.3838	0.72141
1.77942	2.57312	0.55327	1.54846	1.88346		1.77942	0.85091	0.68725	0.70658
1.8101	3.18202	0.69809	1.66005	1.86774		1.8101	1.13865	1.02498	0.66861
1.84078	3.78455	1.15957	1.69088	1.70849		1.84078	1.4517	1.38581	0.61279
1.87146	4.35657	1.72021	1.69617	1.46649		1.87146	1.77938	1.75968	0.55369
1.90214	4.8772	2.29866	1.77424	1.29607		1.90214	2.11122	2.13615	0.52185
1.93282	5.32908	2.8535	2.02093	1.43156		1.93282	2.4366	2.5043	0.56006
1.9635	5.69915	3.35558	2.45622	1.91775		1.9635	2.74475	2.85311	0.69094
1.99418	5.97979	3.78436	3.02304	2.5904		1.99418	3.02504	3.17179	0.90101
2.02485	6.1701	4.12926	3.6407	3.30817		2.02485	3.26727	3.45017	1.16675
2.05553	6.27723	4.39221	4.23602	3.98272		2.05553	3.46206	3.6791	1.46984
2.08621	6.31761	4.59047	4.75219	4.55806		2.08621	3.60114	3.85078	1.79668
2.11689	6.31762	4.7582	5.15288	5.00447		2.11689	3.67772	3.95906	2.136
2.14757	6.31312	4.94456	5.42719	5.3204		2.14757	3.68677	3.99972	2.47754
2.17825	6.34639	5.20536	5.59555	5.53643		2.17825	3.62524	3.97057	2.81157
2.20893	6.45958	5.58769	5.71375	5.71608		2.20893	3.49223	3.87156	3.12873
2.23961	6.68529	6.11403	5.86931	5.94681		2.23961	3.28909	3.7048	3.42023
2.27029	7.03773	6.77536	6.16086	6.31481		2.27029	3.01944	3.47442	3.67797
2.30097	7.5092	7.53638	6.65983	6.86974		2.30097	2.68919	3.18646	3.8948
2.33165	8.07336	8.34644	7.37683	7.60263		2.33165	2.30652	2.84864	4.06481
2.36233	8.69244	9.14969	8.25963	8.45272		2.36233	1.88204	2.47009	4.18353
2.39301	9.32441	9.89165	9.21822	9.33175		2.39301	1.42978	2.0612	4.2482
2.42369	9.92819	10.5232	10.152	10.1466		2.42369	0.97173	1.63362	4.25794
2.45437	10.4666	11.0028	10.9672	10.8135		2.45437	0.56502	1.20117	4.21396
2.48505	10.9078	11.2984	11.5851	11.2651		2.48505	0.44609	0.78472	4.1197
2.51573	11.2264	11.3877	11.9472	11.454		2.51573	0.75117	0.44293	3.98097
2.54641	11.4035	11.2593	12.0161	11.3549		2.54641	1.16214	0.39936	3.80603
2.57709	11.4268	10.9127	11.7772	10.9638		2.57709	1.56749	0.67416	3.60571
2.60777	11.2907	10.3575	11.2377	10.2976		2.60777	1.93869	1.00574	3.39331
2.63845	10.996	9.61316	10.4249	9.39129		2.63845	2.26275	1.32328	3.18431
2.66913	10.5495	8.7072	9.38367	8.29506		2.66913	2.53199	1.61004	2.99552
2.69981	9.9636	7.67404	8.1729	7.07013		2.69981	2.74191	1.85989	2.84328
2.73049	9.25546	6.55292	6.86128	5.78495		2.73049	2.89054	2.07036	2.74056
2.76117	8.44638	5.38595	5.52356	4.51175		2.76117	2.97813	2.24075	2.69357
2.79185	7.56106	4.21607	4.23784	3.32551		2.79185	3.00697	2.37143	2.69964
2.82252	6.62681	3.0854	3.08628	2.30914		2.82252	2.98106	2.46343	2.74776
2.8532	5.67309	2.03479	2.16269	1.5714		2.8532	2.90593	2.51811	2.8218
2.88388	4.73145	1.10988	1.5798	1.24135		2.88388	2.78819	2.53699	2.90425
2.91456	3.83646	0.44216	1.39336	1.27578		2.91456	2.63528	2.5216	2.97912
2.94524	3.02858	0.60205	1.44633	1.41296		2.94524	2.45499	2.47349	3.0334
2.97592	2.35996	1.05168	1.51484	1.48079		2.97592	2.25516	2.39426	3.05748
3.0066	1.8986	1.38798	1.49011	1.42954		3.0066	2.04324	2.28567	3.04507
3.03728	1.70286	1.58045	1.35024	1.26288		3.03728	1.826	2.14977	2.9929
3.06796	1.74788	1.63548	1.11475	1.00646		3.06796	1.60926	1.98906	2.90036
3.09864	1.92254	1.57036	0.82862	0.69748		3.09864	1.39766	1.80661	2.7691
3.12932	2.12311	1.40886	0.57456	0.39152		3.12932	1.19462	1.60619	2.60274
3.16	2.29211	1.17981	0.50642	0.25701		3.16	1.00232	1.3923	2.40651
3.19068	2.40526	0.91761	0.66703	0.44135		3.19068	0.82191	1.17027	2.18698
3.22136	2.45629	0.66778	0.8928	0.67464		3.22136	0.65371	0.94639	1.95183
3.25204	2.44847	0.50204	1.08767	0.8639		3.25204	0.49765	0.72843	1.70964
3.28272	2.39028	0.49711	1.21964	0.99213		3.28272	0.35383	0.52738	1.46988
3.3134	2.29284	0.61031	1.28114	1.05886		3.3134	0.22378	0.36331	1.24294
3.34408	2.16818	0.74051	1.27688	1.0716		3.34408	0.1168	0.27815	1.0403
3.37476	2.02792	0.83594	1.21912	1.0427		3.37476	0.08973	0.30516	0.87438
3.40544	1.88215	0.87801	1.12446	0.98713		3.40544	0.16071	0.39351	0.75669
3.43612	1.73857	0.86292	1.01111	0.92045		3.43612	0.24416	0.48793	0.69253
3.4668	1.602	0.7951	0.8964	0.85706		3.4668	0.31969	0.56678	0.67503
3.49748	1.4743	0.68492	0.79478	0.80874		3.49748	0.38314	0.62283	0.68663
3.52816	1.35489	0.54832	0.71667	0.78363		3.52816	0.43294	0.65431	0.70818
3.55884	1.24167	0.40963	0.66839	0.78572		3.55884	0.46846	0.66211	0.72549
3.58952	1.13213	0.31083	0.65263	0.81467		3.58952	0.48974	0.64881	0.73039
3.62019	1.02437	0.30531	0.6683	0.86632		3.62019	0.49737	0.61818	0.71932
3.65087	0.91775	0.38057	0.70977	0.93332		3.65087	0.49245	0.57478	0.69194
3.68155	0.8132	0.47526	0.76695	1.00623		3.68155	0.47652	0.52362	0.65007
3.71223	0.71329	0.55359	0.8269	1.07456		3.71223	0.45145	0.46979	0.59708
3.74291	0.62211	0.60089	0.87608	1.12801		3.74291	0.41938	0.41797	0.5376
3.77359	0.54503	0.61214	0.90243	1.15754		3.77359	0.38264	0.37201	0.4773
3.80427	0.48819	0.58786	0.89682	1.15644		3.80427	0.34383	0.33446	0.42275
3.83495	0.45693	0.53258	0.8541	1.12109		3.83495	0.30603	0.30647	0.38097
3.86563	0.45344	0.45435	0.77372	1.05179		3.86563	0.27318	0.28841	0.3577
3.89631	0.47524	0.36508	0.66016	0.95346		3.89631	0.25047	0.28081	0.35485
3.92699	0.51668	0.28264	0.5237	0.83675		3.92699	0.24357	0.28518	0.36923
3.95767	0.57154	0.23363	0.38347	0.71973		3.95767	0.25608	0.30346	0.3947
3.98835	0.63443	0.23896	0.27858	0.62928		3.98835	0.28705	0.3365	0.42534
4.01903	0.70077	0.28259	0.27108	0.59511		4.01903	0.33199	0.38288	0.45714
4.04971	0.76637	0.33319	0.35395	0.62787		4.04971	0.38558	0.43904	0.48807
4.08039	0.82716	0.37198	0.45908	0.70647		4.08039	0.4431	0.5002	0.51768
4.11107	0.87931	0.39079	0.54991	0.79806		4.11107	0.50047	0.56113	0.54646
4.14175	0.91957	0.38735	0.61287	0.87676		4.14175	0.5541	0.61668	0.57542
4.17243	0.94584	0.36317	0.64401	0.9264		4.17243	0.60072	0.66208	0.6056
4.20311	0.95788	0.32282	0.6445	0.93838		4.20311	0.63737	0.69314	0.63774
4.23379	0.95819	0.27395	0.61856	0.91022		4.23379	0.66147	0.70647	0.67206
4.26447	0.9528	0.22797	0.57196	0.84504		4.26447	0.67088	0.69956	0.70824
4.29515	0.95169	0.19979	0.51087	0.75199		4.29515	0.66405	0.67097	0.7454
4.32583	0.9679	0.20025	0.44162	0.64784		4.32583	0.64006	0.62033	0.78227
4.35651	1.01428	0.22371	0.37289	0.55967		4.35651	0.59868	0.54839	0.81737
4.38719	1.09859	0.25442	0.32222	0.52254		4.38719	0.54044	0.45697	0.84911
4.41786	1.22031	0.27977	0.3219	0.55697		4.41786	0.46658	0.34888	0.87591
4.44854	1.37148	0.29282	0.39604	0.6465		4.44854	0.37905	0.22779	0.8963
4.47922	1.54003	0.29062	0.53259	0.75785		4.47922	0.28048	0.09843	0.90893
4.5099	1.71264	0.27306	0.70724	0.86531		4.5099	0.17439	0.04011	0.91259
4.54058	1.87637	0.24224	0.90064	0.95398		4.54058	0.06838	0.17093	0.90624
4.57126	2.01941	0.20238	1.09681	1.0169		4.57126	0.06694	0.29804	0.88901
4.60194	2.13142	0.16046	1.28096	1.05256		4.60194	0.17227	0.41478	0.86022
4.63262	2.20375	0.12792	1.43913	1.06328		4.63262	0.2775	0.51677	0.81936
4.6633	2.22964	0.11937	1.55876	1.05358		4.6633	0.37493	0.60039	0.76617
4.69398	2.20445	0.13695	1.62954	1.02841		4.69398	0.46118	0.66282	0.70062
4.72466	2.12573	0.16588	1.64418	0.99146		4.72466	0.53375	0.70222	0.62296
4.75534	1.99342	0.19303	1.59903	0.94375		4.75534	0.59084	0.71772	0.53375
4.78602	1.80988	0.21163	1.49434	0.88333		4.78602	0.63126	0.70953	0.43387
4.8167	1.58008	0.21873	1.33427	0.80606		4.8167	0.65452	0.67888	0.32456
4.84738	1.31201	0.21358	1.12651	0.70718		4.84738	0.66076	0.62805	0.20747
4.87806	1.01818	0.19703	0.88167	0.58317		4.87806	0.65071	0.56032	0.08534
4.90874	0.7215	0.17126	0.61243	0.43335		4.90874	0.62567	0.4801	0.04913
4.93942	0.48174	0.13979	0.33257	0.26187		4.93942	0.58743	0.39322	0.17522
4.9701	0.45133	0.10809	0.05651	0.09546		4.9701	0.53817	0.30805	0.30323
5.00078	0.6612	0.08498	0.20555	0.17128		5.00078	0.48044	0.23824	0.42813
5.03146	0.95052	0.08099	0.43939	0.36716		5.03146	0.41712	0.20493	0.54715
5.06214	1.24367	0.09511	0.63791	0.5588		5.06214	0.35153	0.22082	0.65773
5.09282	1.5138	0.11527	0.79542	0.72818		5.09282	0.28773	0.26865	0.75753
5.1235	1.74731	0.13269	0.90938	0.86328		5.1235	0.23116	0.32451	0.84449
5.15418	1.9358	0.1433	0.98013	0.9548		5.15418	0.18967	0.37472	0.91692
5.18486	2.07399	0.14558	1.01057	0.99657		5.18486	0.17232	0.41251	0.97358
5.21553	2.15919	0.13946	1.00552	0.9859		5.21553	0.18153	0.43441	1.01373
5.24621	2.19104	0.12595	0.97106	0.92388		5.24621	0.20861	0.43875	1.03722
5.27689	2.17141	0.10702	0.91368	0.81527		5.27689	0.24262	0.42506	1.0445
5.30757	2.10427	0.08574	0.83967	0.66815		5.30757	0.27649	0.39378	1.03672
5.33825	1.99555	0.06693	0.75454	0.49325		5.33825	0.30649	0.34623	1.0157
5.36893	1.85305	0.05761	0.66277	0.30332		5.36893	0.33076	0.28469	0.98396
5.39961	1.68628	0.06186	0.56779	0.11407		5.39961	0.34842	0.21311	0.94474
5.43029	1.50649	0.07428	0.47238	0.08374		5.43029	0.35921	0.14085	0.9019
5.46097	1.32663	0.08739	0.37916	0.23865		5.46097	0.36328	0.10161	0.85978
5.49165	1.16129	0.09704	0.29147	0.36689		5.49165	0.36112	0.14595	0.82285
5.52233	1.02579	0.10134	0.21461	0.45768		5.52233	0.35349	0.23465	0.79517
5.55301	0.93328	0.09971	0.15813	0.50715		5.55301	0.3414	0.33385	0.77959
5.58369	0.88919	0.09241	0.13521	0.51505		5.58369	0.32606	0.4334	0.77711
5.61437	0.88694	0.08032	0.14556	0.48436		5.61437	0.30882	0.52849	0.78656
5.64505	0.91057	0.06493	0.16886	0.42086		5.64505	0.2911	0.61578	0.805
5.67573	0.94224	0.04853	0.18826	0.33255		5.67573	0.2742	0.69263	0.82849
5.70641	0.96768	0.03519	0.19615	0.22923		5.70641	0.25913	0.75691	0.85292
5.73709	0.97762	0.0316	0.18992	0.12374		5.73709	0.24636	0.80706	0.8746
5.76777	0.96719	0.03908	0.16958	0.05785		5.76777	0.23574	0.84213	0.89053
5.79845	0.9349	0.05035	0.13678	0.1158		5.79845	0.22648	0.8618	0.89854
5.82913	0.88186	0.06039	0.09442	0.19229		5.82913	0.21735	0.86656	0.89727
5.85981	0.81114	0.06719	0.04717	0.25256		5.85981	0.20693	0.85769	0.8861
5.89049	0.72744	0.06998	0.02255	0.29193		5.89049	0.19393	0.8374	0.86509
5.92117	0.63687	0.06867	0.06498	0.31059		5.92117	0.17733	0.80885	0.83487
5.95185	0.54701	0.0636	0.11139	0.31141		5.95185	0.1565	0.7761	0.79662
5.98253	0.46687	0.05542	0.15196	0.29921		5.98253	0.13123	0.74391	0.75192
6.0132	0.40636	0.04511	0.18418	0.27989		6.0132	0.10175	0.71732	0.70268
6.04388	0.37335	0.03394	0.20685	0.25924		6.04388	0.06872	0.70076	0.65108
6.07456	0.36838	0.02384	0.21972	0.24142		6.07456	0.03381	0.69701	0.59944
6.10524	0.38292	0.0183	0.2234	0.22757		6.10524	0.01604	0.70631	0.55006
6.13592	0.40478	0.02018	0.21909	0.21585		6.13592	0.04907	0.72642	0.50507
6.1666	0.42385	0.02603	0.2085	0.20315		6.1666	0.08696	0.75335	0.4661
6.19728	0.4337	0.03177	0.19351	0.18724		6.19728	0.12366	0.78259	0.43406
6.22796	0.43098	0.03579	0.17605	0.16842		6.22796	0.15754	0.81002	0.40889
6.25864	0.41456	0.03757	0.15787	0.15033		6.25864	0.1874	0.83256	0.38952
6.28932	0.3849	0.03706	0.14043	0.13972		6.28932	0.21223	0.84837	0.37412
6.32	0.34375	0.03453	0.12482	0.14271		6.32	0.23126	0.85699	0.3605
6.35068	0.29406	0.03041	0.11178	0.15866		6.35068	0.24396	0.85923	0.34653
6.38136	0.24032	0.02533	0.10169	0.18054		6.38136	0.25005	0.85708	0.33049
6.41204	0.1899	0.02008	0.09457	0.20066		6.41204	0.24948	0.85339	0.31115
6.44272	0.15569	0.01572	0.09002	0.21346		6.44272	0.24248	0.85148	0.28785
6.4734	0.15376	0.01349	0.08733	0.21576		6.4734	0.22951	0.85446	0.26043
6.50408	0.18479	0.01384	0.08556	0.20655		6.50408	0.21125	0.8646	0.2292
6.53476	0.23321	0.01561	0.0838	0.18693		6.53476	0.18862	0.88274	0.19485
6.56544	0.28661	0.0174	0.0813	0.16075		6.56544	0.16279	0.90805	0.1585
6.59612	0.33891	0.01843	0.07759	0.13599		6.59612	0.13525	0.93829	0.12181
6.6268	0.38735	0.01839	0.07249	0.12627		6.6268	0.10806	0.97032	0.08767
6.65748	0.43083	0.01724	0.06602	0.14275		6.65748	0.08449	1.00066	0.06246
6.68816	0.4692	0.01511	0.05838	0.18093		6.68816	0.06982	1.02608	0.058
6.71884	0.50284	0.01219	0.04993	0.22956		6.71884	0.06927	1.04389	0.07506
6.74952	0.53243	0.00875	0.04159	0.28102		6.74952	0.08105	1.05217	0.10009
6.7802	0.55864	0.0051	0.03586	0.33138		6.7802	0.09823	1.04988	0.1252
6.81087	0.58203	0.00178	0.03782	0.3787		6.81087	0.1157	1.03686	0.14737
6.84155	0.60281	0.00267	0.05055	0.42216		6.84155	0.13074	1.01376	0.16529
6.87223	0.62086	0.00558	0.07184	0.4614		6.87223	0.14192	0.98199	0.17836
6.90291	0.63565	0.00811	0.09887	0.49617		6.90291	0.14843	0.94355	0.18636
6.93359	0.64636	0.0101	0.12966	0.526		6.93359	0.14985	0.90086	0.18933
6.96427	0.65201	0.01154	0.16247	0.55009		6.96427	0.14604	0.85649	0.18752
6.99495	0.6516	0.01252	0.19548	0.5674		6.99495	0.13708	0.81291	0.18137
7.02563	0.64425	0.01316	0.22676	0.57674		7.02563	0.12326	0.77214	0.17144
7.05631	0.62936	0.0136	0.25438	0.57703		7.05631	0.10504	0.73544	0.1584
7.08699	0.60671	0.01395	0.27655	0.56755		7.08699	0.08304	0.70316	0.14301
7.11767	0.5766	0.01428	0.29176	0.54804		7.11767	0.05802	0.67468	0.12606
7.14835	0.53995	0.01458	0.29898	0.51886		7.14835	0.03084	0.64861	0.10834
7.17903	0.49841	0.01478	0.29778	0.481		7.17903	0.00343	0.62312	0.09065
7.20971	0.45447	0.01476	0.28842	0.43599		7.20971	0.02663	0.59633	0.07371
7.24039	0.41167	0.01443	0.27195	0.38588		7.24039	0.05466	0.56665	0.05821
7.27107	0.3746	0.0137	0.25023	0.33308		7.27107	0.08115	0.53298	0.04473
7.30175	0.34841	0.01256	0.22592	0.28025		7.30175	0.10522	0.49488	0.03373
7.33243	0.33743	0.01107	0.20232	0.23035		7.33243	0.12615	0.45254	0.02557
7.36311	0.34294	0.00937	0.18284	0.18669		7.36311	0.14337	0.4068	0.02047
7.39379	0.36221	0.0078	0.16998	0.15296		7.39379	0.15647	0.35913	0.01848
7.42447	0.38993	0.00688	0.16395	0.1326		7.42447	0.16526	0.31159	0.0196
7.45515	0.42039	0.00713	0.16227	0.12653		7.45515	0.16973	0.26691	0.02372
7.48583	0.44879	0.00842	0.16101	0.1313		7.48583	0.17009	0.22851	0.0307
7.51651	0.47151	0.01017	0.15649	0.14148		7.51651	0.16673	0.20027	0.04024
7.54719	0.48602	0.01189	0.14614	0.15299		7.54719	0.16026	0.18535	0.05197
7.57787	0.49071	0.01328	0.12868	0.16388		7.57787	0.1514	0.18412	0.06547
7.60854	0.48469	0.01419	0.104	0.17379		7.60854	0.14101	0.19337	0.08026
7.63922	0.46777	0.01453	0.07295	0.18338		7.63922	0.12997	0.20834	0.09589
7.6699	0.44027	0.0143	0.03714	0.19378		7.6699	0.11916	0.22503	0.11189
7.70058	0.40303	0.01357	0.00412	0.20609		7.70058	0.10928	0.24095	0.1278
7.73126	0.3573	0.01246	0.04074	0.221		7.73126	0.10078	0.25492	0.14322
7.76194	0.30469	0.01118	0.07738	0.23845		7.76194	0.09372	0.26661	0.15777
7.79262	0.24708	0.00995	0.10952	0.2577		7.79262	0.08776	0.27623	0.17115
7.8233	0.18662	0.009	0.13506	0.27762		7.8233	0.08232	0.28427	0.1831
7.85398	0.12587	0.00843	0.15239	0.29701		7.85398	0.07671	0.29127	0.19341
7.88466	0.06897	0.00815	0.16054	0.31492		7.88466	0.07034	0.29764	0.20196
7.91534	0.03505	0.00794	0.15921	0.33096		7.91534	0.06286	0.30361	0.20864
7.94602	0.06368	0.0075	0.14883	0.34537		7.94602	0.05414	0.30913	0.21344
7.9767	0.10682	0.00661	0.1306	0.35898		7.9767	0.04433	0.31394	0.21635
8.00738	0.14546	0.00517	0.10659	0.37303		8.00738	0.03389	0.31762	0.21741
8.03806	0.17656	0.00313	0.08011	0.38869		8.03806	0.02371	0.31964	0.2167
8.06874	0.19906	0.000545482	0.05731	0.40665		8.06874	0.01589	0.31952	0.2143
8.09942	0.21263	0.00253	0.04972	0.42669		8.09942	0.01471	0.31683	0.2103
8.1301	0.21737	0.00588	0.06202	0.44759		8.1301	0.02003	0.31129	0.20481
8.16078	0.21382	0.00934	0.08192	0.46732		8.16078	0.02673	0.30275	0.19795
8.19146	0.20286	0.01272	0.10023	0.48339		8.19146	0.03236	0.29121	0.18985
8.22214	0.18573	0.01581	0.11322	0.49332		8.22214	0.03599	0.27686	0.18065
8.25282	0.16405	0.01842	0.11945	0.49492		8.25282	0.03725	0.25996	0.17051
8.2835	0.13987	0.0204	0.11876	0.4866		8.2835	0.03608	0.24095	0.15962
8.31418	0.11601	0.02163	0.11203	0.46748		8.31418	0.03272	0.22032	0.14823
8.34486	0.09651	0.02204	0.10124	0.43749		8.34486	0.02787	0.19868	0.13661
8.37554	0.08655	0.02161	0.0897	0.39736		8.37554	0.0231	0.17673	0.12508
8.40621	0.08948	0.02038	0.082	0.34853		8.40621	0.02156	0.15529	0.11404
8.43689	0.10286	0.01844	0.08237	0.29302		8.43689	0.02593	0.13531	0.10391
8.46757	0.12134	0.01591	0.09117	0.23338		8.46757	0.03488	0.11795	0.09511
8.49825	0.14087	0.01296	0.10472	0.17267		8.49825	0.0458	0.10448	0.08801
8.52893	0.15921	0.00977	0.11873	0.11505		8.52893	0.05703	0.09602	0.08282
8.55961	0.17523	0.00656	0.13007	0.06936		8.55961	0.06755	0.09297	0.07948
8.59029	0.18842	0.00353	0.13687	0.05971		8.59029	0.07665	0.09458	0.07766
8.62097	0.19865	0.00125	0.13815	0.08842		8.62097	0.0838	0.0992	0.07681
8.65165	0.20599	0.00219	0.13367	0.12492		8.65165	0.08867	0.10501	0.07627
8.68233	0.21059	0.00391	0.12367	0.15824		8.68233	0.09106	0.11049	0.07544
8.71301	0.21262	0.00518	0.10881	0.18595		8.71301	0.09092	0.11456	0.07381
8.74369	0.21226	0.00593	0.09	0.20768		8.74369	0.08838	0.11651	0.07101
8.77437	0.20961	0.00622	0.06824	0.22369		8.77437	0.08374	0.11596	0.06682
8.80505	0.20476	0.0062	0.0446	0.23449		8.80505	0.07745	0.11278	0.06113
8.83573	0.19776	0.00608	0.0204	0.24055		8.83573	0.07016	0.10712	0.05395
8.86641	0.18869	0.00609	0.01004	0.24221		8.86641	0.0627	0.09943	0.04537
8.89709	0.17769	0.0064	0.03283	0.23967		8.89709	0.05607	0.09057	0.03556
8.92777	0.165	0.00701	0.05736	0.23297		8.92777	0.05135	0.08191	0.02479
8.95845	0.15099	0.00778	0.0813	0.22213		8.95845	0.04928	0.07545	0.01337
8.98913	0.13619	0.00851	0.10408	0.2072		8.98913	0.04991	0.07352	0.00292
9.01981	0.1213	0.00904	0.12517	0.18841		9.01981	0.05243	0.07758	0.01129
9.05049	0.10719	0.00925	0.14389	0.16619		9.05049	0.05572	0.08721	0.02301
9.08117	0.09484	0.00908	0.15948	0.14127		9.08117	0.05878	0.10059	0.03436
9.11185	0.08523	0.00852	0.17113	0.11483		9.11185	0.06087	0.11578	0.04498
9.14253	0.07905	0.00757	0.17808	0.08878		9.14253	0.06157	0.13118	0.05465
9.17321	0.07638	0.00628	0.17974	0.06666		9.17321	0.06067	0.1457	0.06317
9.20388	0.07663	0.00475	0.17575	0.05501		9.20388	0.05815	0.15857	0.07042
9.23456	0.07888	0.00307	0.16609	0.05928		9.23456	0.0541	0.16932	0.07632
9.26524	0.0824	0.00141	0.1511	0.07445		9.26524	0.04876	0.17777	0.08084
9.29592	0.08686	0.000889933	0.13151	0.09242		9.29592	0.0424	0.18398	0.084
9.3266	0.09239	0.00225	0.10843	0.10874		9.3266	0.03539	0.18823	0.08586
9.35728	0.09935	0.00361	0.08343	0.1212		9.35728	0.02818	0.19106	0.08648
9.38796	0.10808	0.00472	0.05878	0.12854		9.38796	0.0214	0.19315	0.08598
9.41864	0.11867	0.00553	0.03882	0.13003		9.41864	0.01618	0.19528	0.08448
9.44932	0.13081	0.00602	0.0328	0.12524		9.44932	0.01439	0.19819	0.08209
9.48	0.14383	0.00619	0.04319	0.1141		9.48	0.01687	0.20247	0.07897
9.51068	0.15682	0.00607	0.0586	0.09693		9.51068	0.02192	0.20835	0.07527
9.54136	0.16873	0.00569	0.07301	0.07476		9.54136	0.02792	0.21572	0.07122
9.57204	0.17852	0.00513	0.08485	0.05104		9.57204	0.03418	0.22413	0.06705
9.60272	0.18519	0.00445	0.09414	0.03963		9.60272	0.04043	0.23284	0.06313
9.6334	0.18786	0.00371	0.10154	0.06011		9.6334	0.04656	0.241	0.05985
9.66408	0.18585	0.003	0.10796	0.09862		9.66408	0.05245	0.24774	0.0577
9.69476	0.17868	0.00237	0.11421	0.14361		9.69476	0.05798	0.25225	0.05706
9.72544	0.1661	0.00188	0.12072	0.19134		9.72544	0.063	0.25385	0.05816
9.75612	0.14813	0.00156	0.12741	0.23977		9.75612	0.06733	0.25203	0.06089
9.7868	0.12508	0.00136	0.13379	0.28718		9.7868	0.07075	0.24644	0.06488
9.81748	0.09759	0.00122	0.13919	0.33196		9.81748	0.07309	0.23694	0.06961
9.84816	0.06694	0.00106	0.14309	0.37252		9.84816	0.07416	0.22353	0.07448
9.87884	0.03694	0.000870536	0.14524	0.40735		9.87884	0.07384	0.20643	0.07896
9.90952	0.02913	0.000654356	0.14584	0.43506		9.90952	0.07205	0.186	0.08257
9.9402	0.05764	0.000507182	0.14548	0.45444		9.9402	0.06879	0.16276	0.08494
9.97088	0.09395	0.00058676	0.145	0.46454		9.97088	0.06411	0.13741	0.08576
						--	--	--
						--	--	--
						--	--	--
						--	--	--
						--	--	--
						--	--	--
						--	--	--
						--	--	--
						--	--	--
						--	--	--
						--	--	--
						--	--	--
						--	--	--
						--	--	--
						--	--	--
						--	--	--
						--	--	--
						--	--	--
						--	--	--
						--	--	--
						--	--	--
						--	--	--
						--	--	--
						--	--	--
						--	--	--
						--	--	--
						--	--	--
						--	--	--
						--	--	--
						--	--	--
						--	--	--
						--	--	--
						--	--	--
						--	--	--
						--	--	--
						--	--	--
						--	--	--
						--	--	--
						--	--	--
						--	--	--
						--	--	--
						--	--	--
						--	--	--
						--	--	--
						--	--	--
						--	--	--
						--	--	--
						--	--	--
						--	--	--
						--	--	--
						--	--	--
						--	--	--
						--	--	--
						--	--	--
						--	--	--
						--	--	--
						--	--	--
						--	--	--
						--	--	--
						--	--	--
						--	--	--
						--	--	--
						--	--	--
						--	--	--
						--	--	--
						--	--	--
						--	--	--
						--	--	--
						--	--	--
						--	--	--
						--	--	--
						--	--	--
						--	--	--
						--	--	--
						--	--	--
						--	--	--
						--	--	--
						--	--	--
						--	--	--
						--	--	--
						--	--	--
						--	--	--
						--	--	--
						--	--	--
						--	--	--
						--	--	--
						--	--	--
						--	--	--
						--	--	--
						--	--	--
						--	--	--
						--	--	--
						--	--	--
						--	--	--
						--	--	--
						--	--	--
						--	--	--
						--	--	--
						--	--	--
						--	--	--
						--	--	--
						--	--	--
						--	--	--
						--	--	--
						--	--	--
						--	--	--
						--	--	--
						--	--	--
						--	--	--
						--	--	--
						--	--	--
						--	--	--
						--	--	--
						--	--	--
						--	--	--
						--	--	--
						--	--	--
						--	--	--
						--	--	--
							--	--
							--	--
							--	--
							--	--
							--	--
							--	--
							--	--
							--	--
							--	--
							--	--
							--	--
							--	--
							--	--
							--	--
							--	--
							--	--
							--	--
							--	--
							--	--
							--	--
							--	--
							--	--
							--	--
							--	--
							--	--
							--	--
							--	--
							--	--
							--	--
							--	--
							--	--
							--	--
							--	--
							--	--
							--	--
							--	--
							--	--
							--	--
							--	--
							--	--
							--	--
							--	--
							--	--
							--	--
							--	--
							--	--
							--	--
							--	--
							--	--
							--	--
							--	--
							--	--
							--	--
							--	--
							--	--
							--	--
							--	--
							--	--
							--	--
							--	--
							--	--
							--	--
							--	--
							--	--
							--	--
							--	--
							--	--
							--	--
							--	--
							--	--
							--	--
							--	--
							--	--
							--	--
							--	--
							--	--
							--	--
							--	--
							--	--
							--	--
							--	--
							--	--
							--	--
							--	--
							--	--
							--	--
							--	--
							--	--
							--	--
							--	--
							--	--
							--	--
							--	--
							--	--
							--	--
							--	--
							--	--
							--	--
							--	--
							--	--
							--	--
							--	--
							--	--
							--	--
							--	--
							--	--
							--	--
							--	--
							--	--
							--	--
							--	--
							--	--
							--	--
							--	--
							--	--
							--	--
							--	--
							--	--
							--	--
							--	--
							--	--
							--	--
							--	--
							--	--
							--	--
							--	--
							--	--
							--	--
							--	--
							--	--
							--	--
							--	--
							--	--
							--	--
							--	--
							--	--
							--	--
							--	--
							--	--
							--	--
							--	--
							--	--
							--	--
							--	--
							--	--
							--	--
							--	--
							--	--
							--	--
							--	--
							--	--
							--	--
							--	--
							--	--
							--	--
							--	--
							--	--
							--	--
							--	--
							--	--
							--	--
							--	--
							--	--
							--	--
							--	--
							--	--
							--	--
							--	--
							--	--
							--	--
							--	--
							--	--
							--	--
							--	--
							--	--
							--	--
							--	--
							--	--
							--	--
							--	--
							--	--
							--	--
							--	--
							--	--
							--	--
							--	--
							--	--
							--	--
							--	--
							--	--
							--	--
							--	--
							--	--
							--	--
							--	--
							--	--
							--	--
							--	--
							--	--
							--	--
							--	--
							--	--
							--	--
							--	--
							--

## Sheet: Fig. 2(e-f)
Fig.2e
Pd/Au atomic ratio	Average radial distance (Pd-Pd, Å)	Standard deviation	Average radial distance (Au-Pd, Å)	Standard deviation	Average radial distance (Au-Au, Å)	Standard deviation
Pd1Au0	2.78	0.01414	--	--	--	--
Pd6Au1	2.76	0.01414	2.78	0.01414	2.81	0.01414
Pd3Au1	2.75	0.01414	2.78	0.01414	2.82	0.01414
Pd0Au1					2.86	0.004
Fig.2f
Pd/Au atomic ratio	Average CNPd-Pd	Standard deviation	Average CNAu-Pd	Standard deviation	Average CNAu-Au	Standard deviation	Average CNPd-Au	Standard deviation
Pd1Au0	10.1	0.0014	--	--	--	--	--	--
Pd6Au1	8.1	0.42426	3.9	0.82024	7.19	2.1496	0.8	0.28284
Pd3Au1	6.9	0.28284	2.59	0.89095	7.18	2.22032	0.7	0.42426
Pd0Au1					12	0.0007

## Sheet: Fig. 3(a-f)
Fig.3a
Pd/Au atomic ratio	Average yield (mmol g-1 h-1)	Standard deviation	Average selectivity	Standard deviation
Pd1Au0	72.84	4.87904	96.04	0.92
Pd33Au1	97.5	3.53553	97.4	0.89
Pd6Au1	113.1	7.99031	97.8	0.77
Pd3Au1	147.75	9.26	98	0.76
Pd1Au1	95	7.07107	97.1	0.79
Pd0Au1	26.0 (´10)	7.9196	86.6(´1.2)	0.94
Fig.3b
Reaction cycle	Average yield (mmol g-1 h-1)	Standard deviation	Average selectivity	Standard deviation
1	148.1	9.7	97.9835	0.75873
2	146.9	9.7	97.9495	0.76297
3	145.6	9.7	97.9155	0.7658
4	144.4	9.7	97.864	0.79337
5	143.4	8.4	97.801	0.86833
6	142.8	8.4	97.7625	0.90015
7	142.2	8.4	97.727	0.91358
8	141.6	8.4	97.635	0.84853
9	140.9	8.4	97.607	0.84994
10	140.3	8.4	97.5705	0.86338
Fig.3c
Catalysts	Selectivity (%)	Yield (mmol g-1 h-1)
Rh/TiO2	99	1.97
PdCu/ZSM-5	56	90
PMOF-RuFe(OH	100	8.8
Fe-O Clusters	97.9	4.8
AuCu/ZnO	18.2	2.5
ZnO/Fe2O3	100	0.12
Fe-BN/ZSM-5	20	0.08
Zr-UiO-66	7.1	0.03
Cu2@C3N4	98	2.6
Rh/Pt/Ni-MMZ-IMP	70	1.2
Au1/BP	71.42	1.5
Au-ZSM-5	74.1	0.13625
AuPd/TiO2	89.2	53.6
Rh-ZSM-5	8.78	1.224
AuPd@ZSM-5-C16	98.8	90
Pd3Au1 NS	98	147.8
Fig.3d
Temperature (°C)	Average yield (mmol g-1 h-1)	Standard deviation	Average selectivity	Standard deviation
25	43.7	8.90955	95	0.8
50	88	7.99031	97.1	0.93
70	147.8	9.3	98	0.77
90	97.8	11.0309	95.1	0.86
110	64.2	14.9907	90.2	1.2
Fig.3e
Time (h)	Average yield (mmol g-1)	Standard deviation	Average selectivity	Standard deviation
0.05	12.0625	2.47487	89.6	1.20208
0.25	37.1875	2.3	95.1	1.69706
0.5	73.9	4.7	98	0.84853
0.75	71.1	5.1	96.5	1.27279
1	70	4.4	94.7	1.20208
Fig.3f
P(CH4)/P(H2+O2)	Average yield (mmol g-1 h-1)	Standard deviation	Average selectivity	Standard deviation
0.02	28.8	3.39411	87.94	1.20208
0.5	72.3	10.748	91.55	1.06066
1	147.75	9.3	98	0.84853
2	78.7	17.6777	91.7	1.27279
5	21.8	2.68701	85.1	1.55563

## Sheet: Fig. 4(a-d)
Fig.4a									Fig.4b							Fig.4c							Fig.4d
Wavenumber (cm-1)	0.00h	0.01h	0.05h	0.25h	0.50h	0.75h	1.00h		DMPO+H2O2		DMPO+H2O2+CH3OH		Pd3Au1			Pd NS		Pd3Au1 NS		Au NS
649.893	0.19445	0.25999	0.38105	0.47689	0.5752	0.73908	0.83694		Field (mT)	Intensity (a.u.)	Field (mT)	Intensity (a.u.)	Field (mT)	Intensity (a.u.)		Temperature (°C)	TCD Signal (a.u.)	Temperature (°C)	TCD Signal (a.u.)	Temperature (°C)	TCD Signal (a.u.)		Pd/Au atomic ratio	Average yield (mol g-1 h-1)	Standard deviation
651.822	0.18928	0.25556	0.37933	0.4729	0.59142	0.73789	0.8275		321.019	0.00436	324.305	-10.141	324.305	10.262		50.0397	0	49.985	0	50.3239	0		Pd1Au0	0.99	0.2687
653.75	0.18644	0.25292	0.37811	0.46963	0.60319	0.7414	0.82626		321.029	0.00104	324.305	-7.968	324.305	10.616		50.0397	4.52995e-05	49.9747	-0.000141	50.3375	3.57628e-05		Pd33Au1	1.715	0.19092
655.679	0.18591	0.25206	0.37741	0.46708	0.61051	0.74961	0.83323		321.039	-0.00571	324.305	-6.641	324.305	10.59		50.0526	-9.53674e-06	49.996	-4.53e-05	50.3375	-3.8147e-05		Pd6Au1	2.23	0.24042
657.607	0.18977	0.2538	0.37477	0.46691	0.611	0.76551	0.85765		321.049	-0.01465	324.305	-6.221	324.305	10.241		50.0633	-2.14577e-05	50.0068	-0.000181	50.3408	-0.000317097		Pd3Au1	2.43	0.24042
659.536	0.19338	0.25762	0.37575	0.46325	0.60556	0.78635	0.87982		321.059	-0.0228	324.306	-5.38	324.306	10.135		50.0931	-1.90735e-05	50.0243	-0.000103	50.3723	-0.000333786		Pd1Au1	2.16	0.22627
661.464	0.19475	0.26052	0.38153	0.46807	0.60537	0.79098	0.88944		321.069	-0.02654	324.306	-3.94	324.306	10.157		50.1371	1.66893e-05	50.0744	0.00025	50.3987	5.72205e-05
663.393	0.19529	0.26318	0.3847	0.47777	0.60664	0.78061	0.8955		321.079	-0.02383	324.306	-2.597	324.306	9.514		50.2073	-0.000269413	50.151	0.000107	50.4775	7.62939e-05
665.321	0.19715	0.26683	0.38745	0.48701	0.60483	0.76813	0.90196		321.089	-0.01571	324.306	-1.822	324.306	7.873		50.3264	-4.76837e-05	50.2778	2.38e-06	50.5774	0.000200272
667.25	0.20182	0.27097	0.3889	0.49603	0.60764	0.75432	0.91305		321.099	-0.00552	324.306	-1.133	324.306	5.663		50.4947	-0.000133514	50.4664	0.000174	50.737	0.000188351
669.178	0.20762	0.27496	0.39088	0.4986	0.6135	0.74831	0.92411		321.109	0.00322	324.306	-0.672	324.306	3.495		50.7231	-0.000114441	50.6729	8.82e-05	50.9367	-0.000154972
671.106	0.2104	0.27593	0.39149	0.49397	0.61684	0.74846	0.91387		321.119	0.0082	324.307	-0.132	324.307	1.831		50.9897	-0.000209808	50.9378	0.000174	51.1791	-4.76837e-05
673.035	0.21162	0.27363	0.39205	0.49057	0.62207	0.74921	0.89577		321.129	0.00865	324.307	0.609	324.307	0.619		51.2983	-0.000305176	51.2338	0.000334	51.4712	0.000190735
674.963	0.21142	0.27022	0.39311	0.49161	0.62782	0.75412	0.87771		321.139	0.00513	324.307	1.308	324.307	-0.496		51.6684	-0.000193119	51.5807	0.000257	51.8205	-4.05312e-05
676.892	0.20817	0.26893	0.39531	0.49558	0.62982	0.76375	0.86647		321.149	-0.000691721	324.307	2.068	324.307	-1.382		52.065	-0.000143051	51.983	0.000203	52.2203	0.000352859
678.82	0.20411	0.27153	0.39691	0.50002	0.62575	0.77324	0.88038		321.159	-0.00627	324.307	2.752	324.307	-2.28		52.4877	0.000104904	52.3889	3.81e-05	52.6477	0.000257492
680.749	0.20267	0.27534	0.40065	0.50286	0.6173	0.78014	0.9011		321.169	-0.00904	324.307	3.379	324.307	-3.135		52.9344	1.90735e-05	52.8249	0.000241	53.0991	0.000426769
682.677	0.20361	0.2754	0.40315	0.50244	0.60864	0.78405	0.90508		321.179	-0.0076	324.307	4.041	324.307	-3.759		53.4173	8.34465e-05	53.2841	0.000174	53.5587	0.000274181
684.606	0.20483	0.27327	0.40318	0.5034	0.60685	0.78515	0.90431		321.189	-0.00251	324.308	4.601	324.308	-4.322		53.8973	0.00013113	53.753	2.38e-06	54.068	0.000190735
686.534	0.20332	0.26962	0.402	0.50401	0.61239	0.78105	0.89431		321.199	0.00401	324.308	4.937	324.308	-4.75		54.3909	3.57628e-05	54.2305	5.72e-05	54.582	-5.96046e-05
688.463	0.2004	0.26864	0.39988	0.50117	0.6187	0.77848	0.87765		321.209	0.00912	324.308	4.987	324.308	-5.124		54.8952	0.000247955	54.7102	-0.000141	55.1082	1.66893e-05
690.391	0.19759	0.26999	0.39401	0.49619	0.61672	0.77611	0.8683		321.219	0.01065	324.308	4.98	324.308	-5.619		55.4189	0.000247955	55.2013	0.000229	55.6104	4.52995e-05
692.32	0.19624	0.27076	0.3871	0.49403	0.61234	0.77455	0.86336		321.229	0.00782	324.308	4.875	324.308	-6.06		55.9079	0.000228882	55.7024	0.000257	56.1352	-7.86781e-05
694.248	0.19711	0.27017	0.38423	0.49369	0.60622	0.77055	0.86357		321.239	0.00139	324.308	4.698	324.308	-6.525		56.4269	0.000228882	56.2132	-5.72e-05	56.6746	-0.000240803
696.177	0.19868	0.2694	0.38504	0.49239	0.60353	0.76823	0.8744		321.249	-0.00662	324.308	4.565	324.308	-6.981		56.9262	7.39098e-05	56.7279	2.86e-05	57.2169	-3.8147e-05
698.105	0.19845	0.26871	0.38849	0.48772	0.61073	0.76562	0.88547		321.259	-0.01357	324.309	4.494	324.309	-7.345		57.4531	8.34465e-05	57.2294	0.000277	57.762	-0.000345707
700.033	0.19859	0.26951	0.39227	0.48515	0.62017	0.76395	0.89309		321.269	-0.01711	324.309	4.498	324.309	-7.698		57.956	0.000143051	57.7416	-4.53e-05	58.2882	-0.00033617
701.962	0.19881	0.2715	0.39251	0.48562	0.62379	0.76351	0.89246		321.279	-0.01597	324.309	4.474	324.309	-8.066		58.4815	0.000169277	58.2653	0.000241	58.8136	-0.000276566
703.89	0.19891	0.2723	0.38956	0.4902	0.62032	0.76085	0.88625		321.289	-0.0104	324.309	4.471	324.309	-8.227		58.9937	5.72205e-05	58.8104	0.000296	59.376	-0.00030756
705.819	0.19969	0.27046	0.38542	0.49344	0.60939	0.75552	0.87934		321.299	-0.00188	324.309	4.518	324.309	-8.346		59.5188	0.000190735	59.3262	0.000315	59.8935	0.000169277
707.747	0.20134	0.26835	0.38381	0.4895	0.5994	0.7544	0.8788		321.309	0.00731	324.309	4.576	324.309	-8.334		60.0639	0.000219345	59.8774	0.000315	60.4469	9.29832e-05
709.676	0.20252	0.26623	0.38473	0.48181	0.59689	0.75301	0.88039		321.319	0.01485	324.31	4.647	324.31	-8.323		60.6098	0.00010252	60.4183	-1.67e-05	60.9921	0.00043869
711.604	0.20107	0.2641	0.38628	0.47775	0.59716	0.74672	0.88574		321.329	0.01917	324.31	4.677	324.31	-8.446		61.1395	0.000436306	60.967	-2.86e-05	61.5394	0.000321865
713.533	0.19746	0.26311	0.38797	0.47538	0.59884	0.74128	0.89324		321.339	0.02009	324.31	4.736	324.31	-8.442		61.704	0.0005126	61.5344	7.87e-05	62.0988	0.000207424
715.461	0.19628	0.26282	0.38965	0.47585	0.59922	0.73564	0.89479		321.349	0.01875	324.31	4.87	324.31	-8.327		62.2635	0.000219345	62.1239	0.000126	62.6662	0.000436306
717.39	0.19676	0.26204	0.38829	0.47768	0.60131	0.73198	0.88915		321.359	0.01653	324.31	5.096	324.31	-8.244		62.8491	0.00041008	62.7066	0.000143	63.2493	0.000197887
719.318	0.19856	0.26193	0.38643	0.47689	0.60651	0.73425	0.88388		321.369	0.01414	324.31	5.444	324.31	-8.189		63.4418	0.000350475	63.3287	-9.54e-05	63.8166	0.000302792
721.247	0.2017	0.26153	0.3841	0.47133	0.60759	0.7356	0.87236		321.379	0.01149	324.31	5.828	324.31	-8.031		64.0403	0.000391006	63.9437	0	64.428	7.62939e-05
723.175	0.20205	0.26004	0.38215	0.46476	0.60562	0.72907	0.86032		321.389	0.00839	324.311	6.255	324.311	-7.995		64.6531	0.000448227	64.5576	0.000145	65.0232	0.000436306
725.104	0.19908	0.25853	0.38283	0.46051	0.60211	0.72201	0.85291		321.399	0.00511	324.311	6.953	324.311	-8.042		65.2742	0.00043869	65.2065	-9.54e-06	65.6439	0.000190735
727.032	0.19539	0.25789	0.38422	0.45991	0.59663	0.71823	0.84931		321.409	0.00241	324.311	7.66	324.311	-8.182		65.9256	0.000312328	65.8698	-2.62e-05	66.2742	0.000407696
728.96	0.19192	0.25965	0.38468	0.46146	0.59713	0.71954	0.85234		321.419	0.000892819	324.311	8.41	324.311	-8.242		66.5778	0.000283718	66.5202	0.000193	66.9135	0.000274181
730.889	0.19174	0.26371	0.38308	0.4665	0.60106	0.73274	0.86123		321.429	0.000259937	324.311	8.931	324.311	-8.307		67.2171	0.000276566	67.1784	4.05e-05	67.5431	9.29832e-05
732.817	0.19453	0.26793	0.37962	0.47104	0.60464	0.74909	0.86868		321.439	-0.000721157	324.311	9.273	324.311	-8.389		67.8835	0.000286102	67.8896	0.000267	68.1935	9.29832e-05
734.746	0.19758	0.27179	0.37861	0.47381	0.61094	0.75599	0.87451		321.449	-0.00326	324.312	9.557	324.312	-8.239		68.5497	0.000321865	68.5654	2.38e-06	68.8597	-8.82149e-05
736.674	0.19954	0.2742	0.38186	0.47645	0.61375	0.75528	0.8748		321.459	-0.00733	324.312	9.709	324.312	-7.937		69.2326	0.000607967	69.2348	3.1e-05	69.5373	-0.000135899
738.603	0.19933	0.27227	0.38494	0.47862	0.60793	0.74925	0.87305		321.469	-0.01142	324.312	9.747	324.312	-7.411		69.9088	0.000638962	69.9367	0.000308	70.2113	-9.77516e-05
740.531	0.19774	0.26847	0.38693	0.477	0.59774	0.7452	0.87319		321.479	-0.01363	324.312	9.71	324.312	-6.776		70.6046	0.000665188	70.634	0.000248	70.8774	-0.000104904
742.46	0.1977	0.26411	0.38475	0.47384	0.58752	0.74398	0.86934		321.489	-0.01329	324.312	9.564	324.312	-5.879		71.2922	0.000350475	71.3191	-5.72e-05	71.5775	1.66893e-05
744.388	0.19897	0.26028	0.38111	0.47049	0.58625	0.74249	0.86408		321.499	-0.0117	324.312	9.433	324.312	-5.108		71.9895	0.000636578	72.0275	0.000269	72.2519	-0.000286102
746.317	0.19982	0.25952	0.37943	0.46844	0.59124	0.73694	0.86734		321.509	-0.0113	324.312	9.313	324.312	-4.347		72.6922	0.000407696	72.7229	0.000327	72.966	-0.000107288
748.245	0.19857	0.26175	0.3807	0.46918	0.59481	0.72888	0.87281		321.519	-0.01421	324.313	9.184	324.313	-3.531		73.388	0.00056982	73.4224	0.000172	73.64	-0.000116825
750.174	0.19674	0.26303	0.38466	0.47146	0.59478	0.72406	0.87654		321.529	-0.02088	324.313	8.96	324.313	-2.819		74.0871	0.000686646	74.1368	0.000336	74.3409	0.000171661
752.102	0.19543	0.26399	0.38663	0.47052	0.58811	0.72292	0.87411		321.539	-0.0299	324.313	8.727	324.313	-2.157		74.7872	0.00048399	74.8237	0.000136	75.0206	5.72205e-05
754.03	0.19684	0.26492	0.38458	0.46865	0.58059	0.72289	0.87064		321.549	-0.03843	324.313	8.445	324.313	-1.693		75.4798	0.000808239	75.5385	0.000458	75.7375	0.000247955
755.959	0.20047	0.26653	0.38238	0.46893	0.58256	0.72737	0.87536		321.559	-0.04318	324.313	8.093	324.313	-1.425		76.1835	0.000810623	76.2165	0.000508	76.4287	0.000369549
757.888	0.20197	0.26941	0.37993	0.46985	0.58759	0.73213	0.88467		321.569	-0.04156	324.313	7.79	324.313	-1.171		76.869	0.000829697	76.9256	0.000458	77.1181	0.000162125
759.816	0.20041	0.27004	0.37907	0.47107	0.59029	0.73179	0.88419		321.579	-0.03287	324.313	7.371	324.313	-0.944		77.5598	0.000607967	77.5992	0.000639	77.809	0.000581741
761.744	0.19984	0.26874	0.38128	0.47446	0.59048	0.73299	0.87324		321.589	-0.01917	324.314	7.205	324.314	-0.861		78.2514	0.000998974	78.295	0.000412	78.4844	0.000286102
763.673	0.20034	0.26697	0.38136	0.47503	0.58378	0.73342	0.85332		321.599	-0.00495	324.314	7.165	324.314	-0.846		78.9458	0.000636578	78.9816	0.000401	79.1835	0.000293255
765.601	0.20062	0.26493	0.37993	0.47418	0.57503	0.73127	0.84418		321.609	0.00469	324.314	7.228	324.314	-0.823		79.6416	0.000770092	79.6556	0.000355	79.8668	0.000314713
767.53	0.19963	0.26532	0.37797	0.47263	0.57207	0.73258	0.84974		321.619	0.00667	324.314	7.604	324.314	-0.803		80.3214	0.000674725	80.3264	0.000257	80.5411	0.000505447
769.458	0.19677	0.26767	0.37426	0.46915	0.57104	0.73691	0.8545		321.629	0.00179	324.314	8.08	324.314	-0.7		81.0061	0.000762939	81.019	0.000353	81.2162	0.000219345
771.387	0.19396	0.26817	0.37214	0.46354	0.57129	0.73489	0.85255		321.639	-0.00585	324.315	8.83	324.315	-0.53		81.6819	0.000982285	81.6912	0.000432	81.8981	0.000371933
773.315	0.1929	0.26985	0.37405	0.45956	0.57379	0.72868	0.84953		321.649	-0.01165	324.315	9.753	324.315	-0.397		82.3652	0.000989437	82.3717	0.000279	82.5771	0.000321865
775.244	0.19402	0.27172	0.37686	0.45667	0.57666	0.71994	0.84628		321.659	-0.01332	324.315	10.863	324.315	-0.392		83.0453	0.000865459	83.0263	0.00025	83.2633	0.000505447
777.172	0.19676	0.27254	0.37902	0.45467	0.58048	0.70811	0.84818		321.669	-0.0115	324.315	12.16	324.315	-0.463		83.7301	0.000731945	83.6971	0.000565	83.9076	0.000638962
779.101	0.1995	0.27363	0.37936	0.45666	0.58273	0.7031	0.85237		321.679	-0.00831	324.315	13.569	324.315	-0.622		84.3905	0.000801086	84.3812	0.000296	84.5748	0.000684261
781.029	0.20223	0.2741	0.3762	0.46239	0.58068	0.7093	0.85678		321.689	-0.00563	324.315	15.045	324.315	-0.803		85.0566	0.000636578	85.0283	0.000257	85.2431	0.000588894
782.957	0.20477	0.27342	0.3714	0.46669	0.57796	0.71816	0.868		321.699	-0.00451	324.315	16.563	324.315	-1.307		85.7206	0.000810623	85.7048	0.000267	85.9121	0.000226498
784.886	0.20532	0.27428	0.36921	0.46849	0.575	0.72355	0.8778		321.709	-0.00536	324.315	18.007	324.315	-1.898		86.3932	0.000753403	86.3684	0.000362	86.5843	0.000333786
786.814	0.2057	0.2751	0.37083	0.46838	0.57399	0.72262	0.87427		321.719	-0.00803	324.316	19.668	324.316	-2.637		87.0471	0.000703335	87.0142	0.000441	87.2583	0.000152588
788.743	0.20737	0.27463	0.37322	0.46556	0.57281	0.71546	0.86081		321.729	-0.01207	324.316	21.517	324.316	-3.39		87.7175	0.000865459	87.686	0.000117	87.9123	0.000293255
790.671	0.20953	0.27256	0.37619	0.46224	0.56975	0.70727	0.84241		321.739	-0.01708	324.316	23.457	324.316	-4.109		88.3729	0.000829697	88.3354	0.000429	88.5673	6.67572e-05
792.6	0.21112	0.27029	0.37846	0.46106	0.56963	0.70092	0.82818		321.749	-0.02304	324.316	25.502	324.316	-4.877		89.0344	0.000560284	89.0015	0.000143	89.2209	0.000238419
794.528	0.21112	0.27102	0.37877	0.46356	0.57469	0.69503	0.82948		321.759	-0.02988	324.316	27.514	324.316	-5.813		89.6998	0.000648499	89.6529	0.000296	89.8788	0.000312328
796.457	0.20986	0.27335	0.3789	0.46738	0.57915	0.69167	0.83593		321.769	-0.03691	324.316	29.488	324.316	-6.897		90.3588	0.000588894	90.3033	0.000136	90.526	0.000426769
798.385	0.20994	0.27482	0.37817	0.46842	0.5815	0.69193	0.83147		321.779	-0.04271	324.317	31.296	324.317	-8.174		90.9995	0.00084877	90.9652	0.000145	91.1763	0.000426769
800.314	0.21094	0.27592	0.37656	0.46736	0.57969	0.69496	0.8212		321.789	-0.04566	324.317	33.025	324.317	-9.631		91.6639	0.00089407	91.6137	0.000365	91.8414	-2.38419e-06
802.242	0.2118	0.27528	0.37633	0.46436	0.57386	0.69703	0.81164		321.799	-0.04457	324.317	34.62	324.317	-11.066		92.3128	0.000925064	92.2974	0.000353	92.5029	5.72205e-05
804.171	0.21134	0.27246	0.37693	0.46075	0.56684	0.69694	0.806		321.809	-0.03898	324.317	35.97	324.317	-12.492		92.9789	0.000865459	92.9399	0.000145	93.1579	0.000121593
806.099	0.20915	0.27131	0.37647	0.45871	0.56326	0.69288	0.8086		321.819	-0.02938	324.317	37.148	324.317	-13.921		93.6279	0.000503063	93.6	0.000172	93.8208	-3.09944e-05
808.028	0.20579	0.27071	0.37547	0.45623	0.56344	0.68987	0.8182		321.829	-0.01719	324.317	38.143	324.317	-15.384		94.2829	0.000617504	94.2375	0.000508	94.4601	0.000238419
809.956	0.20376	0.26919	0.37495	0.45184	0.56267	0.68993	0.81921		321.839	-0.00469	324.317	39.028	324.317	-16.927		94.9365	0.000705719	94.8972	0.000525	95.1137	5.72205e-05
811.885	0.20305	0.26956	0.3762	0.44639	0.55757	0.68657	0.81139		321.849	0.00566	324.318	39.728	324.318	-18.536		95.5869	0.000646114	95.5476	0.000629	95.7738	6.67572e-05
813.813	0.20269	0.2711	0.37729	0.44335	0.5527	0.68058	0.80243		321.859	0.01197	324.318	40.263	324.318	-20.024		96.2391	0.00107	96.2079	0.000477	96.4252	0.000219345
815.741	0.20372	0.27318	0.37692	0.44271	0.54994	0.67814	0.79661		321.869	0.01369	324.318	40.516	324.318	-21.451		96.8984	0.00113	96.8437	0.000355	97.0778	0.000133514
817.67	0.2058	0.27682	0.3745	0.44292	0.54978	0.67781	0.79806		321.879	0.01183	324.318	40.517	324.318	-22.927		97.5542	0.000829697	97.4926	0.000668	97.7292	0.000362396
819.598	0.20756	0.28073	0.37162	0.44621	0.55245	0.67505	0.80789		321.889	0.00856	324.318	40.224	324.318	-24.504		98.1981	0.00104	98.1509	0.000658	98.3785	0.00015974
821.527	0.20886	0.28126	0.37147	0.44969	0.55405	0.66891	0.81833		321.899	0.00627	324.318	39.682	324.318	-25.869		98.8503	0.00079155	98.8027	0.000439	99.0192	-0.000200272
823.455	0.20906	0.27973	0.3725	0.44756	0.55164	0.66031	0.8254		321.909	0.00646	324.319	38.995	324.319	-27.075		99.5053	0.0009799	99.447	0.000677	99.6757	0.000181198
825.384	0.20796	0.27668	0.37177	0.44273	0.55044	0.65338	0.82828		321.919	0.00907	324.319	38.227	324.319	-28.106		100.176	0.000934601	100.103	0.000381	100.341	0
827.312	0.20557	0.27377	0.37041	0.43732	0.55048	0.64891	0.82373		321.929	0.01266	324.319	37.068	324.319	-28.949		100.82	0.000658035	100.759	0.000393	101.002	-4.76837e-05
829.241	0.20231	0.27293	0.37033	0.43377	0.54764	0.6481	0.81458		321.939	0.01536	324.319	35.728	324.319	-29.853		101.49	0.000808239	101.441	0.000582	101.672	-0.000114441
831.169	0.20033	0.27295	0.37022	0.43323	0.54406	0.65007	0.80362		321.949	0.01625	324.319	34.269	324.319	-30.655		102.151	0.000808239	102.106	0.00047	102.311	-1.90735e-05
833.098	0.20003	0.2713	0.36861	0.43192	0.54006	0.65171	0.79216		321.959	0.01605	324.319	32.802	324.319	-31.405		102.827	0.000591278	102.763	0.000486	102.985	-0.000135899
835.026	0.20077	0.27057	0.36778	0.42955	0.53465	0.65403	0.78387		321.969	0.01627	324.32	31.264	324.32	-32.147		103.482	0.000770092	103.418	0.000355	103.633	8.58307e-05
836.955	0.20285	0.27117	0.36715	0.42619	0.53129	0.65292	0.7819		321.979	0.01749	324.32	29.772	324.32	-32.956		104.137	0.000598431	104.074	0.000525	104.297	0
838.883	0.20596	0.27371	0.36575	0.42355	0.53061	0.64717	0.78448		321.989	0.0185	324.32	28.365	324.32	-33.65		104.803	0.000524521	104.744	0.000296	104.952	0.000133514
840.812	0.2069	0.27678	0.3649	0.42439	0.53005	0.63993	0.78542		321.999	0.01741	324.32	27.052	324.32	-34.327		105.47	0.00089407	105.411	0.000432	105.598	0.000236034
842.74	0.20487	0.27852	0.36488	0.4254	0.53059	0.63154	0.78266		322.009	0.01351	324.32	25.777	324.32	-35.126		106.133	0.000734329	106.066	0.000448	106.286	0.000267029
844.668	0.20319	0.27863	0.36433	0.42464	0.52951	0.62441	0.77474		322.019	0.00814	324.32	24.515	324.32	-35.861		106.79	0.000693798	106.716	0.000315	106.927	7.62939e-05
846.597	0.20428	0.27767	0.36558	0.42338	0.52482	0.62487	0.76519		322.029	0.00347	324.32	23.138	324.32	-36.511		107.434	0.000658035	107.408	0.000172	107.578	0.000245571
848.525	0.20643	0.275	0.36626	0.41965	0.51879	0.62529	0.75912		322.039	0.000849836	324.321	21.731	324.321	-37.085		108.087	0.000760555	108.043	0.000172	108.234	0.000238419
850.454	0.20967	0.2723	0.36435	0.41662	0.51443	0.62739	0.75964		322.049	0.000372568	324.321	20.543	324.321	-37.526		108.75	0.000610352	108.702	0.000412	108.892	0.000293255
852.382	0.21053	0.26935	0.36096	0.4154	0.51282	0.63221	0.7625		322.059	0.00157	324.321	19.373	324.321	-37.839		109.415	0.000770092	109.348	0.000126	109.553	0.000522137
854.311	0.20876	0.26705	0.36015	0.4144	0.51338	0.6337	0.76486		322.069	0.00424	324.321	18.339	324.321	-37.947		110.061	0.000760555	110.017	0.000393	110.185	0.000333786
856.239	0.20768	0.26695	0.36119	0.41278	0.51543	0.63045	0.76229		322.079	0.00841	324.321	17.563	324.321	-38.017		110.709	0.000798702	110.674	0.000391	110.834	0.000245571
858.168	0.20959	0.26905	0.36343	0.41254	0.51746	0.62721	0.75495		322.089	0.01394	324.321	16.939	324.321	-37.72		111.355	0.000760555	111.339	0.000384	111.499	0.000369549
860.096	0.21228	0.27056	0.36376	0.41398	0.51627	0.62087	0.74806		322.099	0.02019	324.322	16.64	324.322	-37.289		112.011	0.000560284	111.986	0.000155	112.139	0.000474453
862.025	0.21241	0.27111	0.36181	0.41579	0.51223	0.61477	0.74098		322.109	0.02597	324.322	16.587	324.322	-36.955		112.67	0.000865459	112.643	0.000229	112.823	0.000255108
863.953	0.20921	0.2716	0.35903	0.41615	0.5089	0.61431	0.73545		322.119	0.02952	324.322	16.827	324.322	-36.448		113.323	0.000588894	113.294	0.000248	113.456	0.000579357
865.882	0.20627	0.27039	0.35709	0.41679	0.50561	0.61874	0.73328		322.129	0.02871	324.322	17.191	324.322	-35.908		113.955	0.000665188	113.956	0.000219	114.101	0.000448227
867.81	0.20372	0.2683	0.35522	0.41462	0.50083	0.61939	0.72709		322.139	0.02211	324.322	17.773	324.322	-35.399		114.607	0.000648499	114.606	0.000277	114.747	0.000598431
869.739	0.20219	0.26816	0.35467	0.41247	0.49759	0.61361	0.7214		322.149	0.01066	324.322	18.573	324.322	-34.757		115.247	0.000789165	115.258	0.000355	115.404	0.00054121
871.667	0.20227	0.26802	0.35539	0.4116	0.49525	0.60566	0.72121		322.159	-0.00165	324.322	19.245	324.322	-34.006		115.906	0.000572205	115.911	0.000422	116.07	0.000209808
873.596	0.20132	0.26646	0.35567	0.40927	0.49418	0.59836	0.71902		322.169	-0.0093	324.322	19.872	324.322	-33.101		116.546	0.000753403	116.569	0.00041	116.71	0.000302792
875.524	0.20008	0.26596	0.35428	0.40552	0.49457	0.59083	0.71812		322.179	-0.00855	324.323	20.514	324.323	-31.961		117.188	0.000753403	117.214	0.000412	117.343	0.000514984
877.452	0.2022	0.26729	0.35246	0.40462	0.49632	0.58786	0.71821		322.189	0.00022975	324.323	21.092	324.323	-30.54		117.841	0.000648499	117.869	0.000362	118.019	0.00054121
879.381	0.20572	0.26926	0.3521	0.40643	0.49541	0.58896	0.71383		322.199	0.01275	324.323	21.688	324.323	-28.965		118.482	0.000829697	118.503	0.000613	118.664	0.000503063
881.309	0.20789	0.27143	0.35509	0.40885	0.49342	0.58961	0.71278		322.209	0.02334	324.323	22.242	324.323	-27.264		119.148	0.00079155	119.175	0.00046	119.313	0.000407696
883.238	0.20717	0.27228	0.35996	0.41103	0.49035	0.58818	0.72017		322.219	0.02766	324.323	22.827	324.323	-25.234		119.796	0.00087738	119.813	0.000622	119.963	0.000522137
885.166	0.20329	0.27233	0.3614	0.41156	0.48838	0.58722	0.72713		322.229	0.02419	324.324	23.619	324.324	-23.198		120.42	0.000722408	120.464	0.000734	120.608	0.000493526
887.095	0.19947	0.27269	0.35709	0.40734	0.48606	0.58554	0.72851		322.239	0.01427	324.324	24.544	324.324	-21.269		121.067	0.000629425	121.112	0.000658	121.265	0.000274181
889.023	0.19929	0.27382	0.35245	0.40118	0.48368	0.58438	0.72433		322.249	0.00133	324.324	25.476	324.324	-19.43		121.725	0.000619888	121.774	0.000336	121.913	0.000379086
890.952	0.20141	0.27268	0.35021	0.39676	0.48067	0.58377	0.71359		322.259	-0.0105	324.324	26.177	324.324	-17.454		122.363	0.000874996	122.421	0.000603	122.572	0.000219345
892.88	0.20247	0.26719	0.34916	0.39192	0.47782	0.5815	0.70075		322.269	-0.01811	324.324	26.894	324.324	-15.443		123.014	0.000827312	123.078	0.000355	123.232	0.000340939
894.809	0.2019	0.26092	0.3489	0.38787	0.47564	0.57493	0.69328		322.279	-0.02052	324.324	27.502	324.324	-13.393		123.656	0.000798702	123.743	0.00046	123.867	0.000150204
896.737	0.20161	0.26014	0.3492	0.3862	0.47551	0.56914	0.6882		322.289	-0.01877	324.324	27.927	324.324	-11.451		124.305	0.000836849	124.389	0.00046	124.525	0.000486374
898.665	0.20278	0.26301	0.34971	0.38483	0.47704	0.56712	0.6835		322.299	-0.01466	324.325	28.31	324.325	-9.55		124.943	0.000896454	125.023	0.000563	125.187	0.000562668
900.594	0.20369	0.26693	0.35083	0.38412	0.47852	0.56574	0.68441		322.309	-0.0097	324.325	28.268	324.325	-7.583		125.596	0.00108	125.679	0.000498	125.823	0.000419617
902.523	0.20205	0.26873	0.34992	0.38431	0.47599	0.56367	0.68838		322.319	-0.00477	324.325	27.914	324.325	-5.609		126.253	0.00087738	126.348	0.000536	126.484	0.000143051
904.451	0.19897	0.26787	0.34571	0.38477	0.47031	0.56173	0.6921		322.329	-0.000422892	324.325	27.255	324.325	-3.766		126.891	0.000982285	126.979	0.000553	127.12	0.000181198
906.379	0.19741	0.26762	0.3419	0.38634	0.46561	0.55701	0.69316		322.339	0.00281	324.325	26.433	324.325	-2.025		127.543	0.00109	127.636	0.000353	127.769	0.000419617
908.308	0.19852	0.27024	0.34111	0.38886	0.4644	0.55292	0.6905		322.349	0.00468	324.325	25.447	324.325	-0.241		128.196	0.00128	128.296	0.000565	128.433	0.00013113
910.236	0.2022	0.27442	0.34373	0.38999	0.46543	0.55207	0.68567		322.359	0.00556	324.325	24.28	324.325	1.442		128.854	0.00121	128.917	0.000641	129.102	0.000321865
912.165	0.20591	0.27803	0.34796	0.38827	0.4675	0.54968	0.68094		322.369	0.00658	324.326	23.126	324.326	3.005		129.503	0.00128	129.588	0.000412	129.721	0.000369549
914.093	0.20671	0.27763	0.35075	0.38454	0.4655	0.54553	0.67718		322.379	0.00903	324.326	21.818	324.326	4.446		130.162	0.000963211	130.224	0.000525	130.376	0.000143051
916.022	0.20673	0.27434	0.3519	0.38261	0.46133	0.54152	0.67585		322.389	0.0135	324.326	20.547	324.326	5.664		130.802	0.00104	130.877	0.000231	131.028	0.000388622
917.95	0.20636	0.2705	0.35272	0.3815	0.4592	0.53923	0.67671		322.399	0.01944	324.326	19.172	324.326	6.701		131.451	0.0011	131.544	0.000324	131.681	0.000276566
919.879	0.20388	0.26786	0.35181	0.38072	0.46137	0.54011	0.67952		322.409	0.02541	324.326	17.71	324.326	7.598		132.107	0.000782013	132.185	0.000508	132.333	0.000245571
921.807	0.20103	0.26768	0.34873	0.37941	0.46499	0.54246	0.67933		322.419	0.02975	324.326	16.161	324.326	8.387		132.756	0.000782013	132.828	0.000365	132.982	0.000209808
923.736	0.20087	0.26978	0.34674	0.37715	0.46828	0.54435	0.6742		322.429	0.03123	324.327	14.637	324.327	9.055		133.403	0.000712872	133.471	0.000448	133.623	5.72205e-05
925.664	0.20207	0.27213	0.34524	0.37569	0.46864	0.54282	0.66664		322.439	0.02964	324.327	13.107	324.327	9.81		134.054	0.000884533	134.13	0.00025	134.264	0.000398159
927.592	0.20333	0.27277	0.34377	0.37714	0.46716	0.5374	0.65985		322.449	0.02596	324.327	11.635	324.327	10.54		134.697	0.000801086	134.788	0.000184	134.912	9.53674e-06
929.521	0.20343	0.2722	0.34419	0.37818	0.46518	0.53403	0.65478		322.459	0.02196	324.327	10.277	324.327	11.362		135.353	0.00087738	135.408	0.000162	135.572	-5.72205e-05
931.449	0.20266	0.27232	0.34668	0.37838	0.46353	0.53436	0.65576		322.469	0.01924	324.327	9.128	324.327	11.959		136.011	0.000636578	136.073	8.82e-05	136.209	0.000398159
933.378	0.20195	0.27221	0.34847	0.37688	0.46165	0.53551	0.65979		322.479	0.01823	324.327	7.943	324.327	12.396		136.664	0.000734329	136.718	0.000401	136.868	0.000486374
935.306	0.20283	0.27086	0.34988	0.37436	0.45974	0.53735	0.66108		322.489	0.01787	324.327	6.895	324.327	12.751		137.31	0.000636578	137.344	4.77e-05	137.506	0.000207424
937.235	0.20423	0.26878	0.3487	0.37238	0.45757	0.53702	0.65946		322.499	0.01646	324.328	5.927	324.328	13.063		137.945	0.000627041	137.999	0.000477	138.146	0.000121593
939.163	0.20487	0.26646	0.34497	0.3711	0.45534	0.53455	0.65733		322.509	0.0133	324.328	5.104	324.328	13.163		138.607	0.000846386	138.638	0.000432	138.806	0.000121593
941.092	0.20489	0.26467	0.34114	0.37029	0.45453	0.53003	0.65338		322.519	0.00975	324.328	4.485	324.328	13.09		139.254	0.000836849	139.293	0.000231	139.448	0.000398159
943.02	0.20446	0.26477	0.33977	0.36976	0.4549	0.52568	0.65011		322.529	0.00821	324.328	4.03	324.328	12.922		139.901	0.000696182	139.957	0.000451	140.095	0.00015974
944.949	0.20436	0.26749	0.33994	0.36971	0.45681	0.52487	0.65087		322.539	0.00966	324.328	3.668	324.328	12.796		140.546	0.000579357	140.6	0.000641	140.742	3.8147e-05
946.877	0.20494	0.26992	0.34145	0.37088	0.46	0.52553	0.65294		322.549	0.01239	324.328	3.314	324.328	12.507		141.198	0.000610352	141.231	0.000706	141.391	5.48363e-05
948.806	0.20565	0.27144	0.34115	0.37107	0.46022	0.52489	0.65147		322.559	0.01345	324.329	2.889	324.329	12.042		141.848	0.000829697	141.894	0.000658	142.028	0.000333786
950.734	0.20646	0.27301	0.34043	0.37147	0.45745	0.52364	0.64672		322.569	0.01145	324.329	2.366	324.329	11.511		142.496	0.000743866	142.54	0.000498	142.697	0.000264645
952.663	0.20688	0.27435	0.34067	0.37244	0.45337	0.51895	0.64181		322.579	0.00777	324.329	1.972	324.329	10.897		143.164	0.000693798	143.187	0.000489	143.336	0.000426769
954.591	0.20704	0.27478	0.34106	0.37189	0.44899	0.51341	0.63879		322.589	0.00505	324.329	1.517	324.329	10.326		143.808	0.000817776	143.841	0.000422	143.988	5.48363e-05
956.519	0.20776	0.27501	0.34162	0.37148	0.44825	0.51235	0.64154		322.599	0.00476	324.329	0.913	324.329	9.854		144.451	0.000991821	144.49	0.000641	144.616	0.000178814
958.448	0.2086	0.27325	0.34292	0.37136	0.45021	0.51436	0.64692		322.609	0.00637	324.329	0.279	324.329	9.291		145.114	0.000770092	145.136	0.000467	145.27	-9.53674e-05
960.376	0.20975	0.27161	0.34292	0.37061	0.44946	0.51725	0.64835		322.619	0.00848	324.329	-0.521	324.329	8.716		145.765	0.000703335	145.788	0.000448	145.915	0.000264645
962.305	0.20956	0.27209	0.34196	0.37237	0.44769	0.51909	0.64462		322.629	0.01016	324.33	-1.472	324.33	8.13		146.407	0.000534058	146.422	0.000613	146.556	0.000226498
964.233	0.20685	0.27172	0.34042	0.37436	0.44594	0.51561	0.64176		322.639	0.01106	324.33	-2.627	324.33	7.334		147.062	0.000743866	147.077	0.000668	147.213	-1.90735e-05
966.162	0.20458	0.27026	0.33858	0.37278	0.44441	0.51116	0.64231		322.649	0.01086	324.33	-4.015	324.33	6.446		147.707	0.000658035	147.736	0.000401	147.85	0.000209808
968.09	0.20298	0.26961	0.33777	0.36882	0.44427	0.50963	0.64459		322.659	0.00928	324.33	-5.59	324.33	5.745		148.37	0.000705719	148.379	0.00047	148.501	0.000228882
970.019	0.20176	0.26908	0.3374	0.36474	0.44447	0.51233	0.64556		322.669	0.00671	324.33	-7.217	324.33	4.98		149.008	0.000398159	149.023	0.000536	149.148	1.66893e-05
971.947	0.2018	0.26943	0.33657	0.36263	0.44196	0.51723	0.64334		322.679	0.00419	324.33	-8.801	324.33	4.481		149.66	0.000331402	149.661	0.000582	149.803	1.66893e-05
973.876	0.20282	0.27135	0.33534	0.36341	0.43848	0.51943	0.63889		322.689	0.00255	324.33	-10.242	324.33	4.07		150.319	0.000534058	150.314	0.000544	150.442	0.000226498
975.804	0.20393	0.27149	0.33518	0.36482	0.43618	0.51662	0.63506		322.699	0.00172	324.331	-11.553	324.331	3.668		150.96	0.000457764	150.965	0.000784	151.088	0.000209808
977.733	0.20476	0.26938	0.33674	0.36463	0.43496	0.51264	0.63144		322.709	0.00116	324.331	-12.792	324.331	3.691		151.613	0.000486374	151.595	0.000689	151.729	0.000257492
979.661	0.20488	0.2671	0.33801	0.36394	0.43504	0.51045	0.62849		322.719	0.000847191	324.331	-13.967	324.331	3.921		152.259	0.000655651	152.245	0.000718	152.375	0.000133514
981.59	0.20468	0.26624	0.3379	0.36531	0.43762	0.51229	0.62944		322.729	0.00167	324.331	-15.112	324.331	4.495		152.916	0.000534058	152.896	0.000403	153.038	-1.19209e-05
983.518	0.20437	0.26683	0.33707	0.3678	0.44065	0.51353	0.63165		322.739	0.00458	324.331	-16.143	324.331	5.313		153.552	0.000495911	153.53	0.00062	153.678	-5.00679e-05
985.447	0.20499	0.26844	0.33595	0.36883	0.44111	0.51282	0.63391		322.749	0.0091	324.331	-17.076	324.331	6.346		154.204	0.000333786	154.193	0.000572	154.32	0.000197887
987.375	0.20654	0.27073	0.33539	0.368	0.44034	0.51247	0.63569		322.759	0.01295	324.332	-17.814	324.332	7.608		154.861	0.00043869	154.847	0.000257	154.975	-5.00679e-05
989.303	0.20767	0.27158	0.33551	0.36592	0.4404	0.51205	0.63346		322.769	0.01338	324.332	-18.409	324.332	8.948		155.511	0.0005126	155.482	0.0002	155.607	-7.86781e-05
991.232	0.20757	0.26951	0.33547	0.36378	0.44143	0.5114	0.63124		322.779	0.0093	324.332	-18.918	324.332	10.311		156.155	0.000274181	156.138	0.000336	156.257	2.86102e-05
993.16	0.20665	0.2675	0.33616	0.3636	0.44316	0.51367	0.63423		322.789	0.00238	324.332	-19.393	324.332	11.813		156.782	0.000295639	156.791	0.000505	156.92	0.000169277
995.089	0.20555	0.26843	0.33762	0.36548	0.44407	0.51503	0.63973		322.799	-0.00402	324.332	-19.626	324.332	13.365		157.433	0.000247955	157.445	0.000355	157.554	0.000426769
997.017	0.20495	0.27119	0.33863	0.36791	0.44191	0.51544	0.6441		322.809	-0.00693	324.332	-19.699	324.332	14.944		158.081	0.000560284	158.089	0.000594	158.207	0.000379086
998.946	0.20559	0.27418	0.33807	0.36876	0.43944	0.51673	0.64495		322.819	-0.00565	324.332	-19.516	324.332	16.705		158.724	0.000553131	158.726	0.00046	158.848	0.000209808
1000.87	0.20686	0.27719	0.33833	0.36933	0.44101	0.51753	0.64396		322.829	-0.00212	324.333	-18.964	324.333	18.444		159.38	0.000371933	159.396	0.000305	159.497	0.000209808
1002.8	0.20675	0.27813	0.33954	0.36943	0.44518	0.51672	0.64324		322.839	0.00029281	324.333	-18.182	324.333	20.325		160.011	0.000591278	160.035	0.000553	160.125	-7.62939e-05
1004.73	0.20601	0.27792	0.34115	0.36758	0.44778	0.51597	0.64494		322.849	-0.00105	324.333	-17.238	324.333	22.24		160.668	0.000360012	160.705	0.000603	160.794	-2.14577e-05
1006.66	0.20529	0.27778	0.34158	0.36602	0.44723	0.51434	0.64947		322.859	-0.00631	324.333	-16.043	324.333	24.026		161.333	0.000276566	161.349	0.000534	161.451	0.000245571
1008.59	0.20475	0.27766	0.34094	0.36614	0.44452	0.51196	0.65208		322.869	-0.01306	324.333	-14.594	324.333	25.484		161.978	0.000283718	162.021	0.000412	162.104	0.000286102
1010.52	0.20474	0.27651	0.33928	0.36537	0.44309	0.51237	0.65179		322.879	-0.01785	324.333	-13.115	324.333	26.741		162.64	0.000522137	162.674	0.000308	162.76	-2.38419e-06
1012.45	0.20533	0.27491	0.33787	0.3658	0.44478	0.51527	0.65329		322.889	-0.0181	324.334	-11.673	324.334	27.659		163.289	0.000302792	163.356	0.00062	163.43	-6.67572e-05
1014.37	0.20616	0.27262	0.33697	0.36784	0.44725	0.51747	0.65287		322.899	-0.01308	324.334	-10.387	324.334	28.533		163.939	0.000417233	164.01	0.000651	164.082	-2.38419e-06
1016.3	0.20738	0.27093	0.33785	0.36913	0.44886	0.51824	0.6481		322.909	-0.0038	324.334	-9.127	324.334	29.413		164.606	0.000531673	164.66	0.000381	164.736	0.000267029
1018.23	0.20804	0.26963	0.33968	0.37013	0.44868	0.51861	0.64498		322.919	0.00745	324.334	-7.793	324.334	30.029		165.245	0.000388622	165.316	0.000565	165.41	3.57628e-05
1020.16	0.20827	0.27059	0.34325	0.37223	0.44794	0.51713	0.64459		322.929	0.01786	324.334	-6.361	324.334	30.398		165.898	0.000333786	165.977	0.000772	166.042	-5.72205e-05
1022.09	0.20766	0.2729	0.34704	0.37333	0.44927	0.5163	0.64515		322.939	0.02498	324.334	-4.621	324.334	30.425		166.553	0.000295639	166.617	0.000613	166.688	-5.72205e-05
1024.02	0.20628	0.27445	0.34802	0.37295	0.45206	0.51711	0.64658		322.949	0.02756	324.334	-2.934	324.334	30.198		167.196	0.0004673	167.289	0.000601	167.345	3.57628e-05
1025.94	0.20568	0.27629	0.3464	0.37276	0.45417	0.51738	0.64881		322.959	0.02574	324.335	-1.334	324.335	29.728		167.869	0.000343323	167.941	0.00046	168.004	3.8147e-05
1027.87	0.20524	0.27828	0.34413	0.37276	0.45453	0.51836	0.64983		322.969	0.02062	324.335	0.356	324.335	29.133		168.509	0.000331402	168.574	0.000527	168.648	1.66893e-05
1029.8	0.20439	0.2788	0.34277	0.37262	0.45142	0.519	0.65177		322.979	0.01408	324.335	1.985	324.335	28.618		169.153	0.000207424	169.22	0.000429	169.293	7.39098e-05
1031.73	0.20523	0.27862	0.34343	0.3727	0.44715	0.51895	0.6534		322.989	0.00857	324.335	3.678	324.335	28.091		169.8	0.000255108	169.874	0.000365	169.948	4.76837e-05
1033.66	0.20638	0.27739	0.34505	0.37101	0.44438	0.51956	0.65202		322.999	0.00637	324.335	5.394	324.335	27.514		170.447	-3.09944e-05	170.531	0.000639	170.596	0.000114441
1035.59	0.20698	0.27556	0.3455	0.36817	0.44549	0.51989	0.64773		323.009	0.0083	324.335	6.963	324.335	26.901		171.105	0.000104904	171.171	0.000553	171.24	-2.86102e-05
1037.52	0.20753	0.27543	0.34369	0.36668	0.44866	0.51958	0.64527		323.019	0.01296	324.336	8.383	324.336	26.328		171.748	6.67572e-05	171.81	0.000489	171.903	0.000286102
1039.44	0.20791	0.27663	0.34063	0.36719	0.45123	0.52052	0.64633		323.029	0.01768	324.336	9.502	324.336	25.564		172.4	0.000178814	172.462	0.000374	172.523	0.000197887
1041.37	0.20815	0.27732	0.33944	0.36902	0.4521	0.52045	0.64788		323.039	0.02018	324.336	10.308	324.336	24.731		173.043	0.000267029	173.114	0.000317	173.165	0.000104904
1043.3	0.20854	0.27735	0.34095	0.36991	0.45247	0.51959	0.65031		323.049	0.01972	324.336	10.933	324.336	23.77		173.685	0.000331402	173.756	0.000343	173.806	-5.96046e-05
1045.23	0.20803	0.27623	0.34206	0.36939	0.4518	0.51942	0.65348		323.059	0.01715	324.336	11.42	324.336	22.752		174.333	0.00015974	174.382	0.000553	174.452	-0.00025034
1047.16	0.20676	0.27474	0.34266	0.37013	0.45125	0.52089	0.65585		323.069	0.01425	324.336	11.745	324.336	21.776		174.969	0.000114441	175.042	0.000384	175.113	-0.00041008
1049.09	0.20611	0.27345	0.34256	0.37191	0.45109	0.52375	0.65733		323.079	0.01283	324.336	11.918	324.336	20.892		175.602	0.000293255	175.675	0.000582	175.75	-0.00033617
1051.01	0.20752	0.27298	0.3422	0.37256	0.45169	0.52717	0.65894		323.089	0.01353	324.337	12.089	324.337	19.964		176.258	0.000150204	176.326	0.000231	176.376	-0.000393391
1052.94	0.2097	0.27409	0.3429	0.37141	0.45291	0.52816	0.66198		323.099	0.01509	324.337	12.258	324.337	19.044		176.899	0.000236034	176.985	0.000486	177.022	-0.000450611
1054.87	0.21063	0.27667	0.34392	0.37037	0.45338	0.52624	0.66617		323.109	0.0151	324.337	12.498	324.337	17.936		177.556	0.000171661	177.621	0.000324	177.673	-0.000174046
1056.8	0.21102	0.27809	0.34211	0.36969	0.45306	0.5238	0.66722		323.119	0.01183	324.337	12.628	324.337	16.693		178.19	0.000219345	178.261	0.000629	178.314	-0.000219345
1058.73	0.21091	0.27751	0.34128	0.36968	0.45241	0.52257	0.66502		323.129	0.00572	324.337	12.812	324.337	15.371		178.832	0.000343323	178.902	0.000486	178.943	-0.000393391
1060.66	0.21095	0.27706	0.34271	0.37072	0.45296	0.52406	0.66151		323.139	-0.00102	324.337	12.825	324.337	14.132		179.477	0.000123978	179.532	0.000584	179.583	-0.000524521
1062.59	0.21177	0.27745	0.34482	0.37115	0.45537	0.52734	0.65974		323.149	-0.00627	324.337	12.644	324.337	12.985		180.12	0.000169277	180.198	0.000429	180.228	-0.000402927
1064.51	0.21191	0.27719	0.34492	0.3707	0.45697	0.52938	0.66039		323.159	-0.0094	324.338	12.475	324.338	11.84		180.775	0.00015974	180.834	0.000477	180.885	-0.000295639
1066.44	0.21066	0.27655	0.34367	0.37202	0.45643	0.53158	0.66036		323.169	-0.01111	324.338	12.268	324.338	10.799		181.42	0.000312328	181.481	0.000203	181.541	-0.000383854
1068.37	0.20952	0.27637	0.34089	0.37346	0.45521	0.53173	0.6584		323.179	-0.01196	324.338	11.932	324.338	9.646		182.056	0.00048399	182.126	0.000534	182.185	-0.00030756
1070.3	0.21007	0.27794	0.33939	0.37427	0.45411	0.52947	0.65862		323.189	-0.01167	324.338	11.669	324.338	8.533		182.7	0.000534058	182.764	0.000184	182.833	-0.000162125
1072.23	0.21185	0.28153	0.34048	0.37477	0.45391	0.52758	0.66241		323.199	-0.00989	324.338	11.242	324.338	7.412		183.355	0.0004673	183.415	0.000143	183.484	5.48363e-05
1074.16	0.21416	0.28456	0.34189	0.37405	0.45526	0.52597	0.66885		323.209	-0.00732	324.338	10.72	324.338	6.303		184.01	0.000436306	184.067	0.000277	184.14	-0.000267029
1076.08	0.21557	0.2831	0.3419	0.37278	0.45687	0.52526	0.67257		323.219	-0.00565	324.339	10.133	324.339	5.021		184.663	0.00054121	184.703	0.000439	184.799	-0.000231266
1078.01	0.21476	0.27918	0.34312	0.37299	0.45912	0.52749	0.67403		323.229	-0.00585	324.339	9.43	324.339	3.599		185.291	0.000712872	185.333	0.000496	185.442	-0.000133514
1079.94	0.21307	0.27648	0.34451	0.37471	0.46017	0.52937	0.67363		323.239	-0.00673	324.339	8.6	324.339	2.23		185.945	0.000629425	186.006	0.000191	186.092	-2.14577e-05
1081.87	0.21306	0.27721	0.34529	0.37772	0.45951	0.53241	0.67341		323.249	-0.00544	324.339	7.788	324.339	0.69		186.584	0.000534058	186.643	0.000534	186.741	0.000352859
1083.8	0.21339	0.27922	0.34626	0.3789	0.45855	0.53704	0.67429		323.259	0.0002261	324.339	7.118	324.339	-0.956		187.235	0.000560284	187.295	0.000527	187.386	0.000362396
1085.73	0.21245	0.28079	0.34613	0.37723	0.45918	0.53949	0.67517		323.269	0.00973	324.339	6.386	324.339	-2.63		187.871	0.000703335	187.939	0.000381	188.029	0.000152588
1087.65	0.21191	0.28257	0.34523	0.37592	0.46162	0.54003	0.67552		323.279	0.01986	324.339	5.548	324.339	-4.468		188.522	0.000629425	188.605	0.000353	188.685	0.000207424
1089.58	0.21103	0.2836	0.34497	0.37702	0.46345	0.54009	0.6765		323.289	0.02685	324.34	4.619	324.34	-6.3		189.169	0.000658035	189.244	0.000668	189.328	-1.90735e-05
1091.51	0.21083	0.28253	0.34541	0.37925	0.46316	0.53902	0.67602		323.299	0.02859	324.34	3.506	324.34	-8.317		189.817	0.000572205	189.895	0.000451	189.972	-0.000107288
1093.44	0.2124	0.2806	0.34676	0.38054	0.4618	0.53924	0.67287		323.309	0.02538	324.34	2.282	324.34	-10.208		190.467	0.000524521	190.54	0.000372	190.615	-2.38419e-06
1095.37	0.21215	0.27783	0.34798	0.37885	0.46068	0.54046	0.66961		323.319	0.01874	324.34	1.039	324.34	-12.112		191.111	0.000684261	191.189	0.000601	191.262	2.86102e-05
1097.3	0.21001	0.27575	0.34912	0.37644	0.4614	0.5405	0.66937		323.329	0.0099	324.34	-0.334	324.34	-13.96		191.753	0.00087738	191.852	0.000679	191.911	0.000104904
1099.23	0.20935	0.27657	0.34983	0.37544	0.4624	0.53968	0.67221		323.339	-0.000464087	324.34	-1.866	324.34	-15.721		192.396	0.000553131	192.486	0.000448	192.559	-1.90735e-05
1101.15	0.20918	0.27897	0.34907	0.37575	0.46098	0.53881	0.67636		323.349	-0.0113	324.341	-3.284	324.341	-17.386		193.038	0.000677109	193.141	0.000553	193.209	0.000236034
1103.08	0.20918	0.28023	0.34744	0.37695	0.45805	0.53717	0.67931		323.359	-0.02047	324.341	-4.676	324.341	-18.918		193.708	0.000598431	193.792	0.000324	193.872	0.000190735
1105.01	0.21074	0.28003	0.34573	0.37824	0.45732	0.53652	0.67979		323.369	-0.02579	324.341	-5.98	324.341	-20.353		194.35	0.000722408	194.414	0.000429	194.5	0.00015974
1106.94	0.21256	0.27879	0.34429	0.37913	0.45894	0.53689	0.67986		323.379	-0.0271	324.341	-7.198	324.341	-21.554		195.004	0.000741482	195.094	0.000324	195.138	7.39098e-05
1108.87	0.21364	0.27715	0.34356	0.38038	0.46077	0.53746	0.68027		323.389	-0.02664	324.341	-8.374	324.341	-22.468		195.647	0.000524521	195.736	0.000527	195.796	0.000188351
1110.8	0.21441	0.27539	0.34323	0.38047	0.46116	0.53868	0.67934		323.399	-0.02706	324.341	-9.408	324.341	-23.42		196.299	0.000801086	196.391	0.000699	196.44	4.52995e-05
1112.72	0.21387	0.27421	0.34352	0.37881	0.4598	0.54125	0.67856		323.409	-0.02886	324.341	-10.374	324.341	-24.183		196.956	0.000874996	197.031	0.000517	197.088	0.000305176
1114.65	0.2111	0.27441	0.34456	0.37734	0.4582	0.54324	0.67835		323.419	-0.03022	324.342	-11.041	324.342	-24.698		197.612	0.000543594	197.691	0.000296	197.749	0.000598431
1116.58	0.20842	0.27628	0.34459	0.37705	0.45904	0.54491	0.67828		323.429	-0.02932	324.342	-11.408	324.342	-24.89		198.261	0.000514984	198.34	0.000203	198.389	0.000426769
1118.51	0.20831	0.27846	0.34357	0.37646	0.46099	0.54631	0.67934		323.439	-0.02641	324.342	-11.502	324.342	-24.777		198.909	0.000696182	198.985	0.000172	199.046	0.000715256
1120.44	0.20919	0.27962	0.34128	0.37594	0.46186	0.54526	0.6791		323.449	-0.0233	324.342	-11.229	324.342	-24.47		199.556	0.0009799	199.622	0.000172	199.684	0.000369549
1122.37	0.20928	0.27906	0.33866	0.3754	0.46138	0.54391	0.67741		323.459	-0.0213	324.342	-10.922	324.342	-23.88		200.214	0.000789165	200.27	0.000193	200.336	0.000770092
1124.3	0.20897	0.27687	0.33772	0.37437	0.45915	0.54491	0.67642		323.469	-0.01991	324.342	-10.622	324.342	-23.17		200.855	0.000801086	200.915	0.000191	200.981	0.000684261
1126.22	0.2076	0.27526	0.3379	0.37414	0.45575	0.54698	0.67617		323.479	-0.01749	324.342	-10.294	324.342	-22.233		201.509	0.000905991	201.569	0.000362	201.642	0.000245571
1128.15	0.20573	0.27534	0.33722	0.37462	0.45404	0.54765	0.67622		323.489	-0.01307	324.343	-9.951	324.343	-21.163		202.15	0.000751019	202.2	0.000544	202.28	0.000352859
1130.08	0.20561	0.27509	0.33665	0.37414	0.4549	0.54626	0.67721		323.499	-0.00735	324.343	-9.509	324.343	-19.947		202.808	0.000743866	202.861	0.000505	202.925	0.000104904
1132.01	0.20639	0.27392	0.33735	0.37343	0.45736	0.54469	0.6804		323.509	-0.00208	324.343	-8.943	324.343	-18.383		203.457	0.000970364	203.506	0.000401	203.594	0.000302792
1133.94	0.20548	0.27266	0.33825	0.37297	0.46055	0.54483	0.68574		323.519	0.00134	324.343	-8.205	324.343	-16.844		204.104	0.000741482	204.155	0.000355	204.237	0.000388622
1135.87	0.20433	0.27276	0.33899	0.37286	0.46252	0.54592	0.69022		323.529	0.0028	324.343	-7.454	324.343	-15.056		204.754	0.0009799	204.822	0.000412	204.891	0.000426769
1137.8	0.20382	0.27362	0.33884	0.37324	0.46164	0.54754	0.6919		323.539	0.00326	324.343	-6.55	324.343	-13.279		205.4	0.000693798	205.468	0.000658	205.529	0.000455379
1139.72	0.20353	0.27359	0.3366	0.37363	0.45963	0.54866	0.68973		323.549	0.00403	324.344	-5.499	324.344	-11.443		206.042	0.000724792	206.125	0.000591	206.183	0.000429153
1141.65	0.20378	0.2723	0.33435	0.37389	0.45825	0.54855	0.68423		323.559	0.00573	324.344	-4.246	324.344	-9.725		206.702	0.000572205	206.769	0.000565	206.836	3.8147e-05
1143.58	0.2036	0.26964	0.33279	0.374	0.45693	0.54981	0.68039		323.569	0.00745	324.344	-3.084	324.344	-8.108		207.347	0.000808239	207.427	0.000575	207.483	0.000305176
1145.51	0.20184	0.26737	0.3309	0.3741	0.45597	0.55154	0.68074		323.579	0.00675	324.344	-1.916	324.344	-6.74		207.995	0.000731945	208.073	0.000677	208.149	0.000283718
1147.44	0.19988	0.26747	0.32975	0.37413	0.45582	0.55201	0.68271		323.589	0.00143	324.344	-0.686	324.344	-5.66		208.654	0.000627041	208.722	0.000782	208.792	0.000104904
1149.37	0.1988	0.26917	0.32961	0.37345	0.45717	0.55152	0.68293		323.599	-0.00823	324.344	0.477	324.344	-4.746		209.303	0.000524521	209.379	0.000715	209.433	-0.000154972
1151.3	0.19858	0.27076	0.32975	0.37259	0.4592	0.55075	0.68201		323.609	-0.01879	324.344	1.572	324.344	-3.875		209.956	0.000684261	210.027	0.000601	210.068	0.000216961
1153.22	0.1996	0.27287	0.33094	0.37161	0.46128	0.55005	0.68137		323.619	-0.02581	324.345	2.629	324.345	-3.125		210.611	0.000486374	210.66	0.000689	210.72	0.000169277
1155.15	0.20121	0.27446	0.33318	0.37188	0.46206	0.54992	0.68318		323.629	-0.02683	324.345	3.354	324.345	-2.625		211.258	0.000627041	211.321	0.000823	211.376	-6.67572e-05
1157.08	0.20236	0.27425	0.33474	0.37359	0.46028	0.55015	0.68695		323.639	-0.02245	324.345	3.848	324.345	-2.157		211.907	0.000684261	211.944	0.00088	212.015	0.00010252
1159.01	0.20289	0.27324	0.33573	0.37437	0.45814	0.55113	0.68929		323.649	-0.01491	324.345	4.116	324.345	-1.719		212.569	0.000419617	212.595	0.000842	212.655	0.000371933
1160.94	0.20218	0.27148	0.3365	0.37328	0.45749	0.55062	0.68733		323.659	-0.00615	324.345	4.236	324.345	-1.234		213.22	0.000646114	213.236	0.000896	213.304	0.000398159
1162.87	0.2002	0.26946	0.33695	0.3719	0.45775	0.54815	0.68508		323.669	0.00252	324.345	4.287	324.345	-0.792		213.871	0.000629425	213.885	0.000937	213.96	4.52995e-05
1164.79	0.1988	0.26871	0.33671	0.37099	0.4586	0.54608	0.68473		323.679	0.0096	324.346	4.265	324.346	-0.276		214.515	0.000588894	214.53	0.00124	214.601	0.000181198
1166.72	0.19858	0.26941	0.33631	0.3725	0.46119	0.545	0.68715		323.689	0.0132	324.346	4.255	324.346	0.127		215.166	0.000598431	215.179	0.000956	215.242	1.66893e-05
1168.65	0.19986	0.26974	0.33521	0.37489	0.46256	0.54562	0.69091		323.699	0.01225	324.346	4.225	324.346	0.676		215.81	0.000495911	215.823	0.00107	215.904	9.53674e-05
1170.58	0.20171	0.27035	0.33415	0.37611	0.46259	0.54977	0.69304		323.709	0.00756	324.346	4.046	324.346	1.136		216.465	0.000436306	216.463	0.00119	216.55	-7.62939e-05
1172.51	0.20301	0.27066	0.33501	0.37497	0.46191	0.55441	0.6932		323.719	0.00139	324.346	3.859	324.346	1.475		217.115	0.000600815	217.125	0.00122	217.191	-7.86781e-05
1174.44	0.20307	0.27144	0.33674	0.37363	0.46083	0.55733	0.69219		323.729	-0.00412	324.346	3.609	324.346	1.838		217.753	0.000696182	217.771	0.00121	217.832	-0.000143051
1176.37	0.20245	0.27181	0.33792	0.37349	0.46052	0.55893	0.69206		323.739	-0.00799	324.346	3.155	324.346	2.146		218.402	0.000760555	218.415	0.00124	218.467	-9.53674e-05
1178.29	0.20234	0.27098	0.33825	0.37441	0.46323	0.55947	0.69423		323.749	-0.01011	324.347	2.415	324.347	2.453		219.036	0.000610352	219.063	0.00115	219.099	2.86102e-05
1180.22	0.20242	0.26968	0.33674	0.3748	0.4664	0.56013	0.69729		323.759	-0.01049	324.347	1.458	324.347	2.665		219.697	0.000810623	219.713	0.000937	219.77	-0.000181198
1182.15	0.20151	0.26893	0.33499	0.37528	0.46793	0.56172	0.69876		323.769	-0.00887	324.347	0.317	324.347	2.621		220.34	0.0005126	220.356	0.00113	220.407	-0.000317097
1184.08	0.20008	0.26842	0.33448	0.37552	0.46693	0.5623	0.6966		323.779	-0.00512	324.347	-0.844	324.347	2.534		221	0.0005126	221.026	0.00106	221.05	-0.000162125
1186.01	0.19879	0.26903	0.33431	0.37711	0.46555	0.56254	0.69349		323.789	0.000284362	324.347	-2.213	324.347	2.414		221.66	0.000522137	221.68	0.000916	221.714	-5.96046e-05
1187.94	0.19806	0.27006	0.33486	0.37963	0.46556	0.56399	0.6948		323.799	0.006	324.347	-3.652	324.347	2.302		222.309	0.000607967	222.338	0.000858	222.34	-2.38419e-06
1189.86	0.19864	0.27018	0.33594	0.38102	0.4667	0.56614	0.69863		323.809	0.01021	324.348	-5.207	324.348	1.873		222.967	0.000684261	223.007	0.000763	223.015	0.00015974
1191.79	0.19911	0.27033	0.3362	0.38046	0.46783	0.5693	0.7017		323.819	0.01134	324.348	-6.667	324.348	1.5		223.629	0.000905991	223.668	0.000982	223.658	-0.000154972
1193.72	0.19889	0.27139	0.33637	0.37933	0.46787	0.57055	0.7032		323.829	0.00871	324.348	-8.013	324.348	0.997		224.286	0.000667572	224.317	0.000963	224.309	0.000121593
1195.65	0.19868	0.27244	0.33633	0.37826	0.46651	0.56827	0.70202		323.839	0.00276	324.348	-9.08	324.348	0.569		224.952	0.000770092	225.002	0.000975	224.983	0.000343323
1197.58	0.19804	0.27271	0.33637	0.37863	0.4659	0.56574	0.70048		323.849	-0.00515	324.348	-9.888	324.348	-0.045		225.612	0.00107	225.669	0.000689	225.641	0.000226498
1199.51	0.19778	0.27287	0.33683	0.38059	0.46709	0.56544	0.70042		323.859	-0.01313	324.348	-10.401	324.348	-0.849		226.281	0.00111	226.328	0.000622	226.316	0.00013113
1201.43	0.19817	0.27238	0.3363	0.38184	0.46919	0.56547	0.69996		323.869	-0.01904	324.349	-10.761	324.349	-1.696		226.935	0.00117	226.99	0.000622	226.99	0.000360012
1203.36	0.19838	0.27069	0.33432	0.38118	0.47097	0.56615	0.69984		323.879	-0.02085	324.349	-10.998	324.349	-2.552		227.621	0.00106	227.672	0.000734	227.668	0.000531673
1205.29	0.19875	0.27075	0.33351	0.38149	0.4722	0.56655	0.70342		323.889	-0.01748	324.349	-11.078	324.349	-3.444		228.285	0.000705719	228.347	0.00102	228.335	0.000293255
1207.22	0.19876	0.27296	0.33592	0.38424	0.47475	0.56741	0.70924		323.899	-0.00938	324.349	-11.196	324.349	-4.286		228.952	0.00082016	229.022	0.000947	229.015	0.000436306
1209.15	0.197	0.27373	0.33979	0.38629	0.47613	0.56885	0.71195		323.909	0.0015	324.349	-11.148	324.349	-5.272		229.639	0.000941753	229.683	0.000947	229.696	0.000209808
1211.08	0.19558	0.27365	0.34401	0.38613	0.47531	0.5709	0.7125		323.919	0.01283	324.349	-11.025	324.349	-6.145		230.302	0.000636578	230.369	0.000811	230.371	0.000474453
1213.01	0.19584	0.27408	0.34711	0.38552	0.47465	0.57307	0.7144		323.929	0.02285	324.349	-11.04	324.349	-7.038		230.987	0.000941753	231.042	0.000842	231.053	0.000352859
1214.93	0.197	0.27492	0.34868	0.38615	0.47563	0.5769	0.71859		323.939	0.03029	324.349	-11.005	324.349	-7.976		231.657	0.000667572	231.724	0.000689	231.729	0.000274181
1216.86	0.19923	0.27945	0.3526	0.39253	0.48089	0.58508	0.72709		323.949	0.03391	324.35	-10.793	324.35	-8.952		232.345	0.000865459	232.412	0.000677	232.412	0.000264645
1218.79	0.20191	0.28567	0.35843	0.40254	0.48969	0.59503	0.7352		323.959	0.03269	324.35	-10.381	324.35	-9.949		233.039	0.000734329	233.082	0.000832	233.088	-0.000152588
1220.72	0.20327	0.28799	0.36062	0.40767	0.49444	0.59997	0.73716		323.969	0.027	324.35	-9.901	324.35	-10.776		233.713	0.000684261	233.761	0.000792	233.787	0.000295639
1222.65	0.20363	0.28571	0.35746	0.40427	0.49179	0.59744	0.73304		323.979	0.019	324.35	-9.304	324.35	-11.356		234.386	0.000905991	234.461	0.000706	234.447	0.000197887
1224.58	0.20346	0.28332	0.35545	0.40103	0.49089	0.59457	0.73096		323.989	0.0114	324.35	-8.672	324.35	-11.683		235.062	0.000858307	235.128	0.00115	235.143	0.000140667
1226.51	0.20198	0.28274	0.35617	0.40105	0.49412	0.59569	0.73364		323.999	0.00545	324.351	-7.952	324.351	-11.826		235.752	0.000724792	235.822	0.00087	235.816	0.000150204
1228.43	0.19998	0.28358	0.35645	0.40174	0.49658	0.59761	0.73545		324.009	0.000538969	324.351	-7.303	324.351	-11.793		236.438	0.000712872	236.499	0.0013	236.516	-5.00679e-05
1230.36	0.1983	0.28486	0.35634	0.40407	0.49863	0.59865	0.73477		324.019	-0.00428	324.351	-6.449	324.351	-11.522		237.132	0.000724792	237.184	0.00124	237.201	0.00013113
1232.29	0.19748	0.28891	0.36288	0.41236	0.5052	0.60537	0.73952		324.029	-0.00878	324.351	-5.584	324.351	-11.253		237.817	0.00103	237.857	0.00126	237.859	0.000169277
1234.22	0.1982	0.29378	0.37203	0.42032	0.51182	0.61332	0.74582		324.039	-0.0118	324.351	-4.801	324.351	-10.922		238.507	0.000753403	238.546	0.00123	238.541	-0.000164509
1236.15	0.19871	0.29878	0.38145	0.42828	0.51967	0.62137	0.75186		324.049	-0.01251	324.351	-4.002	324.351	-10.682		239.187	0.00103	239.233	0.00141	239.225	-0.000154972
1238.08	0.19846	0.30369	0.38937	0.43623	0.52812	0.62964	0.75973		324.059	-0.01141	324.351	-3.27	324.351	-10.294		239.878	0.00108	239.92	0.00159	239.929	-3.8147e-05
1240	0.19924	0.30508	0.39002	0.43736	0.52942	0.6302	0.76336		324.069	-0.00987	324.351	-2.649	324.351	-9.728		240.556	0.000903606	240.597	0.00127	240.599	0.000197887
1241.93	0.20024	0.31001	0.39524	0.44298	0.53431	0.63431	0.77035		324.079	-0.00932	324.352	-1.931	324.352	-9.057		241.225	0.000772476	241.263	0.00155	241.252	4.52995e-05
1243.86	0.20181	0.32245	0.41382	0.46055	0.55182	0.65258	0.78658		324.089	-0.0107	324.352	-1.047	324.352	-8.341		241.883	0.000953674	241.933	0.00155	241.936	0.000190735
1245.79	0.20337	0.32955	0.42472	0.46952	0.56214	0.66323	0.79449		324.099	-0.01437	324.352	-0.077	324.352	-7.601		242.544	0.000884533	242.602	0.0013	242.61	5.48363e-05
1247.72	0.2032	0.3264	0.41971	0.46507	0.55801	0.65671	0.7863		324.109	-0.02003	324.352	1.195	324.352	-6.905		243.217	0.000932217	243.274	0.00148	243.268	-9.77516e-05
1249.65	0.20239	0.32311	0.41515	0.46238	0.55511	0.65206	0.77998		324.119	-0.02658	324.352	2.535	324.352	-6.104		243.889	0.000579357	243.951	0.00167	243.942	0.000112057
1251.58	0.20212	0.31841	0.41017	0.45676	0.54959	0.6489	0.77752		324.129	-0.03215	324.352	3.911	324.352	-5.357		244.556	0.000858307	244.628	0.00159	244.616	-0.000123978
1253.5	0.20184	0.31456	0.40696	0.45119	0.54487	0.64775	0.77799		324.139	-0.03466	324.353	5.293	324.353	-4.549		245.223	0.00089407	245.311	0.00199	245.295	-0.000269413
1255.43	0.20201	0.31943	0.41689	0.4583	0.55487	0.65969	0.79101		324.149	-0.03267	324.353	6.596	324.353	-3.709		245.906	0.000829697	245.997	0.00184	245.96	8.58307e-05
1257.36	0.20215	0.32944	0.43146	0.47207	0.57037	0.67545	0.80904		324.159	-0.02608	324.353	7.846	324.353	-2.766		246.583	0.00089407	246.662	0.00228	246.653	-0.000228882
1259.29	0.20217	0.33837	0.44148	0.48464	0.58144	0.68501	0.82035		324.169	-0.01631	324.353	9.066	324.353	-1.565		247.264	0.000617504	247.342	0.0024	247.329	0.00013113
1261.22	0.20251	0.34809	0.45246	0.49872	0.59345	0.6954	0.82969		324.179	-0.00586	324.353	10.25	324.353	-0.298		247.945	0.000827312	248.031	0.00205	248.02	-0.000104904
1263.15	0.20207	0.35483	0.46087	0.50839	0.60069	0.7035	0.83645		324.189	0.00267	324.353	11.369	324.353	1.166		248.625	0.000607967	248.709	0.0025	248.716	0.000236034
1265.07	0.20068	0.35707	0.46463	0.5133	0.60219	0.70582	0.84047		324.199	0.00786	324.353	12.559	324.353	2.609		249.316	0.000627041	249.405	0.00218	249.405	9.29832e-05
1267	0.19925	0.3602	0.47171	0.5194	0.60677	0.71045	0.85011		324.209	0.01039	324.354	13.779	324.354	4.073		249.992	0.000724792	250.091	0.00245	250.091	-5.00679e-05
1268.93	0.19836	0.35961	0.47219	0.51871	0.60566	0.7102	0.85182		324.219	0.01257	324.354	14.965	324.354	5.49		250.686	0.000827312	250.772	0.00233	250.804	-9.53674e-06
1270.86	0.19779	0.35316	0.46128	0.50844	0.59626	0.70145	0.83983		324.229	0.0164	324.354	15.954	324.354	6.822		251.361	0.000934601	251.46	0.00242	251.473	9.53674e-06
1272.79	0.19762	0.34414	0.44511	0.49407	0.58422	0.68884	0.82291		324.239	0.022	324.354	16.824	324.354	7.967		252.061	0.000677109	252.145	0.00222	252.177	0.000181198
1274.72	0.19723	0.33261	0.42513	0.47637	0.56873	0.67224	0.80488		324.249	0.02758	324.354	17.484	324.354	8.898		252.744	0.000865459	252.827	0.00265	252.847	0.000486374
1276.64	0.19645	0.326	0.41491	0.46769	0.56011	0.66343	0.79949		324.259	0.03095	324.354	17.808	324.354	9.679		253.436	0.00102	253.533	0.00237	253.555	0.000457764
1278.57	0.19584	0.33117	0.42571	0.47663	0.56916	0.67408	0.81498		324.269	0.03081	324.355	18.06	324.355	10.157		254.131	0.000963211	254.205	0.00275	254.241	0.000550747
1280.5	0.19542	0.33383	0.43377	0.48291	0.57509	0.68239	0.82358		324.279	0.02705	324.355	18.207	324.355	10.328		254.818	0.00079155	254.908	0.00259	254.928	0.000197887
1282.43	0.19505	0.33577	0.4387	0.48826	0.57937	0.68667	0.82749		324.289	0.02042	324.355	17.963	324.355	10.28		255.506	0.00118	255.594	0.0026	255.624	0.000350475
1284.36	0.19546	0.34441	0.45252	0.50281	0.59222	0.69824	0.84025		324.299	0.01192	324.355	17.564	324.355	10.08		256.208	0.00105	256.282	0.00289	256.307	0.000216961
1286.29	0.1959	0.34376	0.45087	0.50252	0.59082	0.69639	0.83759		324.309	0.00258	324.355	16.841	324.355	9.69		256.903	0.00125	256.979	0.00265	256.995	0.000207424
1288.22	0.19639	0.33621	0.43875	0.49016	0.57898	0.68644	0.82552		324.319	-0.00639	324.355	16.025	324.355	9.206		257.59	0.000970364	257.673	0.00325	257.689	0.000188351
1290.14	0.19694	0.33586	0.43924	0.4881	0.5798	0.68909	0.82618		324.329	-0.01342	324.356	15.078	324.356	8.729		258.296	0.0013	258.367	0.00314	258.374	0.000362396
1292.07	0.19626	0.33876	0.44529	0.49359	0.5882	0.69736	0.8315		324.339	-0.01686	324.356	14.254	324.356	8.105		258.982	0.000970364	259.059	0.00302	259.067	0.000276566
1294	0.19519	0.34813	0.45982	0.51062	0.60644	0.71438	0.84541		324.349	-0.01582	324.356	13.482	324.356	7.338		259.677	0.00101	259.74	0.00345	259.75	-0.000154972
1295.93	0.19492	0.36962	0.49213	0.54414	0.64024	0.74465	0.87648		324.359	-0.01067	324.356	12.933	324.356	6.471		260.376	0.00119	260.443	0.00349	260.447	7.62939e-05
1297.86	0.19495	0.40453	0.54292	0.59771	0.69065	0.79056	0.923		324.369	-0.00249	324.356	12.555	324.356	5.442		261.072	0.00112	261.135	0.00348	261.151	-4.76837e-05
1299.79	0.19538	0.47246	0.67148	0.73313	0.82152	0.90998	1.03397		324.379	0.00791	324.356	12.246	324.356	4.189		261.754	0.00118	261.827	0.00325	261.83	-0.000171661
1301.71	0.19568	0.55559	0.83909	0.89965	0.98593	1.05961	1.18215		324.389	0.02059	324.356	11.826	324.356	2.583		262.441	0.00145	262.531	0.00313	262.525	-0.00036478
1303.64	0.19533	0.58827	0.90887	0.96468	1.04994	1.1191	1.24368		324.399	0.03621	324.357	11.532	324.357	0.828		263.132	0.00119	263.214	0.00341	263.217	-0.000324249
1305.57	0.19539	0.54905	0.84148	0.89352	0.97943	1.05667	1.18094		324.409	0.0555	324.357	11.128	324.357	-1.164		263.825	0.00119	263.907	0.00358	263.901	1.66893e-05
1307.5	0.1958	0.45697	0.66873	0.71679	0.80604	0.89797	1.02584		324.419	0.07887	324.357	10.742	324.357	-3.163		264.514	0.00124	264.597	0.00348	264.606	-0.000212193
1309.43	0.19498	0.35283	0.46736	0.51514	0.60537	0.71338	0.84811		324.429	0.10592	324.357	10.148	324.357	-5.38		265.211	0.00157	265.285	0.00353	265.285	1.90735e-05
1311.36	0.19268	0.29388	0.36456	0.41864	0.50924	0.62217	0.75583		324.439	0.13507	324.357	9.504	324.357	-7.494		265.897	0.00133	265.968	0.00392	265.987	-0.000135899
1313.29	0.19054	0.28727	0.36173	0.4166	0.51068	0.61929	0.75563		324.449	0.16362	324.357	8.805	324.357	-9.473		266.582	0.00132	266.665	0.00347	266.664	-0.00030756
1315.21	0.1902	0.28755	0.36408	0.41793	0.51643	0.62058	0.758		324.459	0.18826	324.358	8.034	324.358	-11.18		267.285	0.00167	267.345	0.0037	267.374	-0.000221729
1317.14	0.19136	0.29052	0.36825	0.42162	0.52286	0.62268	0.76006		324.469	0.20567	324.358	7.291	324.358	-12.682		267.966	0.0015	268.047	0.00409	268.058	0.000169277
1319.07	0.19295	0.2992	0.37972	0.43304	0.53419	0.63207	0.76947		324.479	0.21276	324.358	6.491	324.358	-13.968		268.656	0.00144	268.728	0.00412	268.76	-9.53674e-05
1321	0.19354	0.30601	0.38831	0.44241	0.54141	0.64096	0.77895		324.489	0.20727	324.358	5.62	324.358	-14.975		269.35	0.00175	269.418	0.00377	269.452	-2.38419e-06
1322.93	0.19217	0.32351	0.41472	0.46918	0.56621	0.66942	0.80708		324.499	0.18856	324.358	4.841	324.358	-15.69		270.035	0.00149	270.112	0.00413	270.137	0.000293255
1324.86	0.19056	0.33925	0.43919	0.49339	0.58964	0.6973	0.83404		324.509	0.15808	324.358	4.064	324.358	-16.138		270.744	0.00154	270.8	0.00378	270.843	0.000257492
1326.79	0.19037	0.34825	0.45326	0.50705	0.60319	0.71496	0.84881		324.519	0.11879	324.358	3.246	324.358	-16.112		271.424	0.00159	271.481	0.00405	271.542	9.53674e-06
1328.71	0.19071	0.36551	0.47975	0.53416	0.62887	0.74166	0.87261		324.529	0.07391	324.359	2.365	324.359	-15.991		272.115	0.00168	272.196	0.00443	272.218	0.000419617
1330.64	0.1917	0.37163	0.48831	0.54406	0.63752	0.74851	0.87825		324.539	0.02592	324.359	1.411	324.359	-15.796		272.804	0.00175	272.87	0.00401	272.916	0.000388622
1332.57	0.19292	0.3693	0.48413	0.54153	0.63573	0.74343	0.87173		324.549	-0.02345	324.359	0.419	324.359	-15.583		273.492	0.00165	273.557	0.00463	273.61	0.000302792
1334.5	0.19268	0.37079	0.4874	0.54423	0.64028	0.74593	0.87256		324.559	-0.07249	324.359	-0.593	324.359	-15.21		274.175	0.0015	274.258	0.00419	274.296	0.000398159
1336.43	0.18995	0.36857	0.4865	0.53968	0.63867	0.7416	0.8684		324.569	-0.11881	324.359	-1.778	324.359	-14.735		274.875	0.00152	274.951	0.00439	274.983	4.52995e-05
1338.36	0.18756	0.37942	0.50934	0.55765	0.66034	0.76062	0.88765		324.579	-0.15906	324.359	-3.148	324.359	-14.149		275.567	0.00149	275.631	0.0043	275.677	0.000162125
1340.29	0.18685	0.39353	0.53583	0.58176	0.68687	0.78435	0.91315		324.589	-0.18952	324.36	-4.483	324.36	-13.261		276.257	0.00182	276.318	0.00439	276.366	0.000114441
1342.21	0.18822	0.39823	0.54525	0.59161	0.6973	0.7936	0.92595		324.599	-0.20702	324.36	-5.811	324.36	-12.127		276.942	0.00182	276.996	0.0048	277.052	3.8147e-05
1344.14	0.19021	0.39662	0.54345	0.59366	0.69456	0.79538	0.93005		324.609	-0.20999	324.36	-7.317	324.36	-10.978		277.642	0.00186	277.699	0.00477	277.733	0.000178814
1346.07	0.19178	0.38064	0.51777	0.57163	0.66681	0.77414	0.90809		324.619	-0.19881	324.36	-8.854	324.36	-9.647		278.334	0.002	278.383	0.00448	278.424	-0.000200272
1348	0.19134	0.36607	0.49353	0.54828	0.64267	0.75058	0.87962		324.629	-0.17563	324.36	-10.425	324.36	-8.316		279.017	0.0017	279.071	0.00476	279.111	-0.000181198
1349.93	0.18948	0.36579	0.49345	0.54858	0.6456	0.74957	0.87518		324.639	-0.14391	324.36	-11.827	324.36	-6.838		279.71	0.00209	279.774	0.00501	279.798	-0.000183582
1351.86	0.18787	0.36473	0.49112	0.5464	0.64532	0.746	0.87372		324.649	-0.10808	324.36	-13.232	324.36	-5.431		280.397	0.00175	280.46	0.00472	280.481	-7.86781e-05
1353.78	0.18748	0.36459	0.48801	0.54378	0.64385	0.74467	0.87562		324.659	-0.07296	324.361	-14.472	324.361	-3.943		281.088	0.00189	281.167	0.00478	281.174	-9.77516e-05
1355.71	0.18779	0.36091	0.47879	0.53687	0.63516	0.74116	0.87547		324.669	-0.04268	324.361	-15.56	324.361	-2.687		281.786	0.00184	281.847	0.00533	281.864	-0.000164509
1357.64	0.18838	0.34694	0.45792	0.51654	0.61364	0.72373	0.86013		324.679	-0.01968	324.361	-16.264	324.361	-1.593		282.468	0.00228	282.54	0.00493	282.533	-0.000174046
1359.57	0.18797	0.33265	0.43871	0.49536	0.59312	0.7034	0.8352		324.689	-0.00464	324.361	-16.686	324.361	-0.69		283.159	0.00199	283.235	0.00507	283.248	-0.000324249
1361.5	0.18651	0.31996	0.4208	0.47649	0.57533	0.68364	0.81113		324.699	0.00263	324.361	-16.975	324.361	-0.116		283.847	0.00219	283.918	0.00566	283.928	-0.000193119
1363.43	0.18502	0.31249	0.41027	0.46584	0.56474	0.67156	0.79971		324.709	0.00264	324.361	-17.157	324.361	0.129		284.53	0.00261	284.615	0.00563	284.619	-0.000610352
1365.36	0.18454	0.3058	0.3989	0.45471	0.55348	0.66069	0.79173		324.719	-0.00343	324.361	-17.256	324.361	0.061		285.215	0.00252	285.298	0.00571	285.308	-0.000507832
1367.28	0.18481	0.29854	0.38547	0.44298	0.5406	0.65155	0.78583		324.729	-0.01309	324.362	-17.401	324.362	-0.323		285.905	0.00262	285.981	0.0057	285.996	-0.000276566
1369.21	0.18379	0.292	0.37757	0.43565	0.53146	0.64481	0.78098		324.739	-0.02263	324.362	-17.471	324.362	-0.997		286.598	0.00229	286.67	0.00559	286.7	-0.000259876
1371.14	0.18181	0.28468	0.3696	0.42619	0.52021	0.63306	0.76763		324.749	-0.02829	324.362	-17.498	324.362	-1.713		287.289	0.00248	287.369	0.00591	287.371	-0.000202656
1373.07	0.18018	0.27694	0.36019	0.41512	0.50931	0.62179	0.75395		324.759	-0.02781	324.362	-17.543	324.362	-2.39		287.986	0.00283	288.044	0.00624	288.068	-0.000276566
1375	0.17861	0.26934	0.35102	0.40539	0.50162	0.61321	0.74645		324.769	-0.02168	324.362	-17.719	324.362	-3.162		288.667	0.00267	288.746	0.00579	288.746	-0.000441074
1376.92	0.17856	0.26348	0.34449	0.39805	0.49553	0.60741	0.74514		324.779	-0.01298	324.362	-17.746	324.362	-4.082		289.35	0.00255	289.44	0.00597	289.439	-0.000534058
1378.85	0.18026	0.25926	0.33817	0.39137	0.48981	0.6031	0.74478		324.789	-0.00569	324.363	-17.711	324.363	-5.036		290.043	0.00308	290.124	0.00609	290.143	-0.000383854
1380.78	0.18161	0.25812	0.33502	0.38892	0.48767	0.60124	0.74418		324.799	-0.00244	324.363	-17.688	324.363	-6.174		290.731	0.00278	290.804	0.00655	290.818	-0.000114441
1382.71	0.18245	0.25726	0.33154	0.38586	0.48421	0.59877	0.74013		324.809	-0.00321	324.363	-17.619	324.363	-7.165		291.415	0.00293	291.497	0.0069	291.522	-0.000135899
1384.64	0.18287	0.25683	0.32865	0.38367	0.48078	0.59765	0.73765		324.819	-0.00571	324.363	-17.574	324.363	-7.998		292.098	0.00325	292.191	0.00693	292.218	-0.000488758
1386.57	0.18268	0.25575	0.32592	0.38167	0.47893	0.59596	0.73759		324.829	-0.00696	324.363	-17.362	324.363	-8.669		292.798	0.00311	292.882	0.00676	292.896	-0.000412464
1388.5	0.18296	0.25412	0.32451	0.37979	0.47806	0.5948	0.74018		324.839	-0.00517	324.363	-16.92	324.363	-9.117		293.48	0.00319	293.558	0.00643	293.584	-0.000383854
1390.42	0.18358	0.25312	0.32403	0.37827	0.47876	0.59146	0.73955		324.849	-0.00108	324.363	-16.372	324.363	-9.328		294.162	0.00364	294.234	0.00669	294.275	-0.000174046
1392.35	0.18343	0.25242	0.32229	0.37787	0.47987	0.58748	0.73718		324.859	0.00198	324.364	-15.813	324.364	-9.515		294.855	0.00376	294.915	0.00648	294.957	-0.000183582
1394.28	0.18218	0.25188	0.32082	0.37871	0.48007	0.58715	0.7368		324.869	1.15265e-05	324.364	-15.221	324.364	-9.647		295.544	0.00384	295.615	0.00715	295.659	-0.000514984
1396.21	0.1812	0.25214	0.32016	0.38085	0.47867	0.58892	0.73866		324.879	-0.00901	324.364	-14.767	324.364	-9.592		296.243	0.00381	296.295	0.00723	296.336	-0.000181198
1398.14	0.18161	0.25246	0.31956	0.38274	0.47799	0.59254	0.74223		324.889	-0.02355	324.364	-14.492	324.364	-9.369		296.93	0.00368	296.991	0.00683	297.031	-0.000193119
1400.07	0.18246	0.25201	0.31948	0.38324	0.47901	0.59608	0.74422		324.899	-0.03905	324.364	-14.379	324.364	-8.921		297.614	0.00415	297.663	0.00691	297.716	-0.000288486
1401.99	0.18336	0.25113	0.31995	0.38139	0.48142	0.59483	0.74056		324.909	-0.04997	324.364	-14.332	324.364	-8.416		298.314	0.00398	298.356	0.00696	298.396	-0.000219345
1403.92	0.18428	0.25082	0.32084	0.3795	0.48419	0.59279	0.73958		324.919	-0.05229	324.365	-14.364	324.365	-7.669		299	0.00411	299.051	0.00721	299.084	-0.000553131
1405.85	0.18493	0.25171	0.32167	0.37915	0.48522	0.59513	0.7442		324.929	-0.04537	324.365	-14.453	324.365	-6.867		299.689	0.00448	299.738	0.00765	299.777	-0.000441074
1407.78	0.18572	0.2537	0.32135	0.37985	0.48492	0.59925	0.7488		324.939	-0.03231	324.365	-14.404	324.365	-5.906		300.38	0.00422	300.426	0.00729	300.473	-7.62939e-05
1409.71	0.18743	0.256	0.32019	0.38093	0.48504	0.60379	0.75259		324.949	-0.01837	324.365	-14.486	324.365	-4.633		301.071	0.00457	301.133	0.00745	301.159	-0.000219345
1411.64	0.18815	0.25736	0.31934	0.38187	0.48539	0.60696	0.75212		324.959	-0.00821	324.365	-14.409	324.365	-3.279		301.765	0.00509	301.808	0.00819	301.85	-2.86102e-05
1413.57	0.18638	0.25681	0.31981	0.38318	0.48608	0.6073	0.74852		324.969	-0.00401	324.365	-14.355	324.365	-2.009		302.448	0.00522	302.501	0.00786	302.546	-9.53674e-05
1415.49	0.18426	0.25612	0.3206	0.38397	0.48872	0.60496	0.74813		324.979	-0.00519	324.365	-14.26	324.365	-0.798		303.138	0.00509	303.188	0.00811	303.225	0.00010252
1417.42	0.18363	0.25594	0.32129	0.38581	0.49076	0.604	0.74758		324.989	-0.00952	324.366	-14.249	324.366	0.448		303.819	0.0053	303.877	0.00885	303.921	0.000245571
1419.35	0.18415	0.25646	0.32169	0.38739	0.4909	0.6025	0.74511		324.999	-0.01439	324.366	-14.362	324.366	1.48		304.505	0.00585	304.568	0.00867	304.625	0.000209808
1421.28	0.18494	0.25743	0.32255	0.3875	0.49017	0.60036	0.74263		325.009	-0.0179	324.366	-14.324	324.366	2.479		305.204	0.00591	305.267	0.00876	305.305	0.000150204
1423.21	0.18551	0.25862	0.32485	0.38736	0.4884	0.60082	0.73978		325.019	-0.01909	324.366	-14.177	324.366	3.131		305.887	0.00606	305.951	0.0094	305.992	0.000324249
1425.14	0.18365	0.25779	0.32588	0.38596	0.48409	0.60198	0.73631		325.029	-0.01768	324.366	-13.876	324.366	3.474		306.57	0.00591	306.628	0.00932	306.688	0.000369549
1427.07	0.18009	0.25573	0.32454	0.38187	0.48232	0.6026	0.73574		325.039	-0.01368	324.366	-13.573	324.366	3.517		307.259	0.00625	307.326	0.00997	307.37	0.000245571
1428.99	0.17823	0.25348	0.32327	0.37918	0.48242	0.60395	0.73689		325.049	-0.00769	324.366	-13.217	324.366	3.298		307.934	0.00641	308.01	0.00997	308.062	0.000503063
1430.92	0.17825	0.25115	0.32297	0.37923	0.48284	0.60619	0.74105		325.059	-0.00159	324.367	-12.808	324.367	2.746		308.623	0.00712	308.7	0.00997	308.748	0.000543594
1432.85	0.17959	0.2504	0.32364	0.38088	0.48551	0.60937	0.74645		325.069	0.00183	324.367	-12.355	324.367	2.166		309.304	0.00734	309.388	0.00999	309.437	0.000486374
1434.78	0.1827	0.2517	0.32461	0.38347	0.48774	0.61132	0.7502		325.079	0.000424699	324.367	-11.908	324.367	1.739		309.992	0.00751	310.061	0.01007	310.126	0.00043869
1436.71	0.18556	0.25392	0.32471	0.38501	0.48719	0.6109	0.7521		325.089	-0.00558	324.367	-11.421	324.367	1.365		310.669	0.00735	310.751	0.00997	310.811	0.000503063
1438.64	0.1861	0.25623	0.32519	0.38552	0.48642	0.60961	0.75605		325.099	-0.01322	324.367	-10.996	324.367	0.967		311.357	0.00792	311.433	0.01066	311.499	0.000350475
1440.57	0.18609	0.25818	0.32685	0.38633	0.48686	0.60886	0.76047		325.109	-0.0186	324.367	-10.602	324.367	0.734		312.049	0.00782	312.117	0.01119	312.187	0.000216961
1442.49	0.18569	0.25821	0.32903	0.38819	0.48883	0.60862	0.76323		325.119	-0.01947	324.368	-10.042	324.368	0.742		312.734	0.00794	312.814	0.0114	312.874	0
1444.42	0.1849	0.25656	0.32932	0.38943	0.49243	0.61121	0.76365		325.129	-0.01664	324.368	-9.494	324.368	0.731		313.434	0.00823	313.507	0.0114	313.557	9.29832e-05
1446.35	0.18411	0.25444	0.32691	0.39043	0.49499	0.61462	0.76135		325.139	-0.01307	324.368	-8.803	324.368	0.714		314.106	0.00853	314.19	0.01196	314.229	0.000324249
1448.28	0.18319	0.25271	0.32304	0.3915	0.4955	0.61528	0.75716		325.149	-0.01164	324.368	-8.114	324.368	0.658		314.8	0.00924	314.885	0.01225	314.917	5.72205e-05
1450.21	0.18177	0.25187	0.31975	0.39106	0.49554	0.61319	0.75521		325.159	-0.01355	324.368	-7.329	324.368	0.449		315.495	0.0096	315.582	0.01197	315.608	0.000197887
1452.14	0.18001	0.25283	0.32137	0.38959	0.4973	0.61358	0.75953		325.169	-0.01824	324.368	-6.717	324.368	0.135		316.185	0.00995	316.278	0.01229	316.292	0.00015974
1454.06	0.17763	0.2515	0.32581	0.3901	0.49479	0.61255	0.76117		325.179	-0.02405	324.368	-5.981	324.368	-0.185		316.875	0.01017	316.957	0.01259	316.982	0.000302792
1455.99	0.17664	0.24954	0.32897	0.38949	0.49119	0.61215	0.76201		325.189	-0.02905	324.369	-5.298	324.369	-0.485		317.564	0.01063	317.642	0.01313	317.657	0.000333786
1457.92	0.17781	0.24972	0.33098	0.38995	0.48973	0.61444	0.76365		325.199	-0.03153	324.369	-4.59	324.369	-0.775		318.247	0.01092	318.325	0.01328	318.338	0.000295639
1459.85	0.17963	0.25072	0.32966	0.39067	0.4895	0.61438	0.76302		325.209	-0.03052	324.369	-3.8	324.369	-1.199		318.937	0.01092	319.029	0.01342	319.037	-5.96046e-05
1461.78	0.18104	0.25235	0.32657	0.39024	0.49223	0.61311	0.76166		325.219	-0.02604	324.369	-3.055	324.369	-1.641		319.626	0.01096	319.718	0.01339	319.723	0.000340939
1463.71	0.18212	0.25505	0.32607	0.39001	0.49691	0.61525	0.76635		325.229	-0.01913	324.369	-2.256	324.369	-1.996		320.303	0.01133	320.389	0.01423	320.389	0.00010252
1465.63	0.18222	0.25476	0.32564	0.39121	0.49607	0.61649	0.76789		325.239	-0.01147	324.369	-1.573	324.369	-2.261		320.981	0.01217	321.043	0.01449	321.077	-5.00679e-05
1467.56	0.18169	0.2528	0.32416	0.38964	0.49435	0.61578	0.76292		325.249	-0.00473	324.37	-0.881	324.37	-2.478		321.656	0.01249	321.741	0.01479	321.739	0.000245571
1469.49	0.17927	0.2498	0.32389	0.3898	0.49439	0.61444	0.75766		325.259	3.15839e-05	324.37	-0.399	324.37	-2.606		322.33	0.01231	322.404	0.01464	322.414	0.000236034
1471.42	0.1764	0.2472	0.32344	0.39121	0.49564	0.61119	0.75603		325.269	0.00263	324.37	-0.097	324.37	-2.615		323.003	0.01318	323.094	0.01532	323.08	0.000162125
1473.35	0.17542	0.24635	0.32311	0.39265	0.49802	0.60756	0.75667		325.279	0.00352	324.37	0.146	324.37	-2.708		323.679	0.01318	323.781	0.0156	323.758	-0.000104904
1475.28	0.17742	0.24712	0.32335	0.39358	0.49904	0.60642	0.75908		325.289	0.0033	324.37	0.454	324.37	-2.742		324.352	0.01368	324.44	0.0153	324.431	-7.86781e-05
1477.21	0.17971	0.24758	0.3225	0.39101	0.4971	0.60636	0.75979		325.299	0.00246	324.37	0.606	324.37	-2.723		325.032	0.01406	325.133	0.01583	325.102	7.39098e-05
1479.13	0.18047	0.2478	0.32089	0.38627	0.49484	0.60791	0.75604		325.309	0.00146	324.37	0.82	324.37	-2.694		325.714	0.01458	325.811	0.01603	325.792	-0.000133514
1481.06	0.17865	0.2473	0.31932	0.38351	0.49334	0.61158	0.75259		325.319	0.000994697	324.371	1.011	324.371	-2.737		326.394	0.01457	326.498	0.01649	326.484	-4.76837e-05
1482.99	0.17632	0.24716	0.31673	0.38243	0.49269	0.61422	0.75309		325.329	0.00166	324.371	1.203	324.371	-2.936		327.079	0.0149	327.175	0.01677	327.161	0.000190735
1484.92	0.17524	0.24699	0.31612	0.38288	0.49175	0.61408	0.75415		325.339	0.00333	324.371	1.41	324.371	-2.928		327.769	0.01539	327.868	0.01682	327.837	0.000255108
1486.85	0.17534	0.24709	0.31775	0.38323	0.49051	0.61162	0.75222		325.349	0.00491	324.371	1.487	324.371	-2.806		328.448	0.0161	328.551	0.01722	328.513	-3.8147e-05
1488.78	0.17582	0.24599	0.31952	0.38272	0.49006	0.60738	0.74908		325.359	0.00492	324.371	1.545	324.371	-2.529		329.146	0.01619	329.24	0.01767	329.229	0.000226498
1490.7	0.1769	0.24464	0.32108	0.38262	0.49108	0.60508	0.75047		325.369	0.00289	324.371	1.475	324.371	-2.058		329.831	0.01697	329.923	0.01773	329.899	7.39098e-05
1492.63	0.17671	0.24381	0.32126	0.38488	0.49394	0.60922	0.75352		325.379	1.10062e-05	324.372	1.543	324.372	-1.427		330.51	0.0174	330.62	0.01808	330.589	0.000267029
1494.56	0.17535	0.2432	0.31799	0.38596	0.49693	0.6158	0.75409		325.389	-0.00174	324.372	1.634	324.372	-0.598		331.198	0.01795	331.291	0.0184	331.268	0.000114441
1496.49	0.17388	0.24328	0.31612	0.38597	0.49846	0.6209	0.75267		325.399	-0.00138	324.372	1.661	324.372	0.217		331.884	0.01806	331.975	0.01872	331.961	0.000238419
1498.42	0.17285	0.24531	0.31779	0.38638	0.49918	0.62347	0.75038		325.409	0.000145575	324.372	1.67	324.372	1.254		332.578	0.01866	332.665	0.01912	332.655	8.34465e-05
1500.35	0.17303	0.24809	0.32015	0.38755	0.49941	0.62256	0.75026		325.419	0.000936731	324.372	1.65	324.372	2.622		333.262	0.01915	333.36	0.01926	333.35	7.15256e-06
1502.28	0.17287	0.24867	0.32043	0.38837	0.49801	0.61992	0.75718		325.429	0.000110119	324.372	1.571	324.372	3.976		333.946	0.01957	334.05	0.01978	334.026	9.53674e-05
1504.2	0.17176	0.24569	0.31892	0.38757	0.49589	0.62261	0.76463		325.439	-0.00107	324.372	1.348	324.372	5.325		334.629	0.02011	334.723	0.0201	334.707	0.000197887
1506.13	0.17139	0.24231	0.31537	0.38477	0.49517	0.62484	0.76493		325.449	-3.36707e-05	324.373	1.196	324.373	6.716		335.312	0.0206	335.408	0.02	335.403	0.000321865
1508.06	0.17288	0.24114	0.3133	0.38376	0.49806	0.62612	0.75998		325.459	0.00492	324.373	0.871	324.373	8.147		335.997	0.02079	336.101	0.02047	336.088	2.86102e-05
1509.99	0.17435	0.24214	0.31497	0.38628	0.50248	0.62634	0.75502		325.469	0.01315	324.373	0.653	324.373	9.66		336.674	0.02137	336.784	0.02071	336.764	0.000245571
1511.92	0.17445	0.24387	0.31723	0.38846	0.50482	0.62571	0.75171		325.479	0.02198	324.373	0.657	324.373	11.416		337.352	0.02161	337.458	0.02119	337.46	0.000143051
1513.85	0.1724	0.24374	0.31802	0.39049	0.50508	0.62712	0.7564		325.489	0.02847	324.373	0.615	324.373	13.007		338.029	0.02209	338.149	0.02137	338.131	-0.000143051
1515.78	0.17039	0.24151	0.32059	0.39126	0.50576	0.63062	0.7643		325.499	0.03113	324.373	0.642	324.373	14.5		338.713	0.0228	338.839	0.02179	338.798	-0.000123978
1517.7	0.16926	0.24098	0.32395	0.39243	0.50772	0.6351	0.77303		325.509	0.03026	324.373	0.668	324.373	15.941		339.4	0.02327	339.524	0.02189	339.502	0.000257492
1519.63	0.16885	0.242	0.32486	0.39379	0.51037	0.64116	0.77489		325.519	0.02701	324.374	0.524	324.374	17.363		340.068	0.0236	340.195	0.02216	340.172	0.000503063
1521.56	0.16826	0.24299	0.32507	0.39526	0.51422	0.64393	0.77043		325.529	0.02219	324.374	0.333	324.374	18.69		340.757	0.02419	340.885	0.02234	340.852	0.00041008
1523.49	0.16804	0.24158	0.3242	0.39432	0.51555	0.64168	0.76525		325.539	0.01576	324.374	0.072	324.374	19.922		341.425	0.02455	341.567	0.02261	341.532	0.000312328
1525.42	0.16929	0.23877	0.32292	0.39375	0.51349	0.63937	0.76491		325.549	0.00741	324.374	-0.19	324.374	20.842		342.101	0.02503	342.267	0.02285	342.22	0.00041008
1527.35	0.17172	0.23677	0.32256	0.39414	0.51105	0.63509	0.7661		325.559	-0.00272	324.374	-0.322	324.374	21.554		342.786	0.02543	342.93	0.02309	342.905	0.000379086
1529.27	0.17442	0.23746	0.32214	0.39351	0.50858	0.63167	0.7704		325.569	-0.01365	324.374	-0.366	324.374	22.071		343.455	0.02578	343.609	0.02335	343.566	0.00082016
1531.2	0.17566	0.23995	0.32112	0.39304	0.50788	0.63249	0.77625		325.579	-0.02368	324.375	-0.22	324.375	22.357		344.129	0.02623	344.298	0.02358	344.244	0.000464916
1533.13	0.17533	0.24378	0.32229	0.39477	0.5111	0.63657	0.77888		325.589	-0.03069	324.375	0.011	324.375	22.537		344.82	0.0267	344.984	0.02373	344.919	0.000760555
1535.06	0.17438	0.2453	0.32373	0.39281	0.51191	0.63477	0.78283		325.599	-0.03256	324.375	0.315	324.375	22.629		345.486	0.02707	345.646	0.02385	345.594	0.000514984
1536.99	0.17339	0.24491	0.33496	0.39584	0.52017	0.64458	0.79866		325.609	-0.02779	324.375	0.759	324.375	22.584		346.179	0.02743	346.327	0.02409	346.273	0.000503063
1538.92	0.17346	0.2442	0.34482	0.40098	0.52759	0.65335	0.80442		325.619	-0.01644	324.375	1.192	324.375	22.26		346.849	0.0278	347.002	0.02397	346.944	0.000884533
1540.85	0.17376	0.24575	0.34853	0.40779	0.53441	0.65472	0.80407		325.629	-0.000711532	324.375	1.453	324.375	21.867		347.534	0.02813	347.687	0.02409	347.615	0.000627041
1542.77	0.17433	0.24931	0.34774	0.41564	0.5399	0.65591	0.80648		325.639	0.01546	324.375	1.684	324.375	21.472		348.204	0.02843	348.362	0.02417	348.304	0.000865459
1544.7	0.17478	0.25351	0.3428	0.42078	0.53977	0.65822	0.8052		325.649	0.02799	324.376	1.97	324.376	21.145		348.874	0.02887	349.05	0.02438	348.968	0.000951291
1546.63	0.17439	0.25541	0.33351	0.41719	0.53014	0.65596	0.80323		325.659	0.03458	324.376	2.148	324.376	20.827		349.547	0.0292	349.719	0.02458	349.65	0.00079155
1548.56	0.17462	0.25409	0.3329	0.41546	0.52681	0.6636	0.81118		325.669	0.03547	324.376	2.513	324.376	20.359		350.224	0.02961	350.393	0.02469	350.321	0.000934601
1550.49	0.17646	0.25134	0.33329	0.41496	0.52679	0.66989	0.81664		325.679	0.03292	324.376	2.71	324.376	19.798		350.901	0.03004	351.071	0.02481	351.005	0.001
1552.42	0.17663	0.24988	0.33204	0.41321	0.52929	0.67439	0.82324		325.689	0.02989	324.376	2.91	324.376	19.16		351.58	0.03038	351.74	0.02493	351.682	0.000798702
1554.34	0.17869	0.24938	0.32797	0.41596	0.52733	0.66884	0.80744		325.699	0.02879	324.376	2.973	324.376	18.662		352.244	0.03072	352.416	0.02499	352.363	0.000600815
1556.27	0.18328	0.24839	0.32529	0.41859	0.52708	0.66285	0.79781		325.709	0.03039	324.377	3.086	324.377	18.204		352.921	0.03103	353.093	0.02517	353.035	0.00107
1558.2	0.18534	0.24839	0.32437	0.41826	0.52652	0.65933	0.7965		325.719	0.03354	324.377	3.3	324.377	17.763		353.596	0.03135	353.769	0.02521	353.698	0.00112
1560.13	0.18573	0.24825	0.32568	0.41667	0.52643	0.65757	0.79808		325.729	0.0361	324.377	3.563	324.377	17.226		354.261	0.0317	354.443	0.02523	354.38	0.000753403
1562.06	0.18333	0.24675	0.32876	0.41502	0.52968	0.65986	0.80963		325.739	0.03668	324.377	3.711	324.377	16.781		354.937	0.03207	355.111	0.0251	355.041	0.000836849
1563.99	0.17777	0.24417	0.32998	0.40849	0.5303	0.66376	0.82047		325.749	0.03556	324.377	3.744	324.377	16.374		355.607	0.03237	355.78	0.02502	355.723	0.00114
1565.91	0.1747	0.24298	0.32697	0.40683	0.52545	0.65845	0.80914		325.759	0.03409	324.377	3.623	324.377	16.07		356.28	0.03276	356.461	0.02505	356.402	0.00112
1567.84	0.17463	0.24165	0.32471	0.40777	0.52539	0.65715	0.81072		325.769	0.03316	324.377	3.43	324.377	15.837		356.965	0.0331	357.13	0.02499	357.064	0.00092268
1569.77	0.17466	0.24106	0.32404	0.40905	0.52785	0.66128	0.81536		325.779	0.03287	324.378	2.895	324.378	15.574		357.633	0.03337	357.813	0.02498	357.744	0.00123
1571.7	0.17663	0.24339	0.32433	0.41227	0.53355	0.66831	0.81941		325.789	0.03324	324.378	2.186	324.378	15.567		358.298	0.03372	358.474	0.02503	358.431	0.000989438
1573.63	0.17712	0.24601	0.32445	0.41653	0.54004	0.67661	0.83119		325.799	0.03479	324.378	1.391	324.378	15.719		358.97	0.03402	359.165	0.02499	359.099	0.00142
1575.56	0.17699	0.24696	0.32466	0.41758	0.54301	0.68211	0.84086		325.809	0.03792	324.378	0.582	324.378	15.949		359.648	0.03422	359.842	0.02491	359.78	0.00158
1577.49	0.17719	0.24754	0.32551	0.41695	0.54309	0.68564	0.84852		325.819	0.042	324.378	-0.152	324.378	16.415		360.326	0.03443	360.512	0.02485	360.451	0.00181
1579.41	0.17608	0.2465	0.3279	0.4172	0.54215	0.68707	0.85275		325.829	0.04586	324.378	-0.849	324.378	16.986		360.998	0.03462	361.193	0.02478	361.126	0.00177
1581.34	0.17551	0.24459	0.32985	0.41719	0.54005	0.68692	0.84906		325.839	0.0494	324.378	-1.618	324.378	17.371		361.674	0.03487	361.87	0.02478	361.793	0.00155
1583.27	0.17675	0.24441	0.33035	0.41804	0.53998	0.68821	0.84456		325.849	0.05452	324.379	-2.453	324.379	17.931		362.348	0.03506	362.534	0.02481	362.468	0.00175
1585.2	0.17707	0.24446	0.32929	0.41841	0.54133	0.69223	0.84649		325.859	0.06422	324.379	-3.354	324.379	18.553		363.026	0.03534	363.205	0.02464	363.137	0.00195
1587.13	0.17718	0.24329	0.32851	0.41801	0.54193	0.69721	0.84916		325.869	0.0809	324.379	-4.373	324.379	19.136		363.699	0.03553	363.886	0.02458	363.808	0.00174
1589.06	0.17694	0.24118	0.32807	0.41837	0.54216	0.70169	0.85452		325.879	0.10555	324.379	-5.416	324.379	19.612		364.371	0.03583	364.542	0.02455	364.482	0.0018
1590.98	0.17547	0.23918	0.32786	0.42013	0.54392	0.70322	0.85824		325.889	0.13811	324.379	-6.341	324.379	19.945		365.045	0.03604	365.23	0.02441	365.143	0.00168
1592.91	0.17477	0.23883	0.32784	0.42242	0.54725	0.70221	0.86067		325.899	0.17785	324.38	-7.223	324.38	20.042		365.73	0.03622	365.904	0.02445	365.827	0.00211
1594.84	0.17485	0.23952	0.32899	0.42471	0.55084	0.70138	0.86397		325.909	0.22314	324.38	-8.016	324.38	19.839		366.407	0.03647	366.582	0.02424	366.508	0.00183
1596.77	0.17504	0.2404	0.33163	0.42677	0.55514	0.70462	0.8677		325.919	0.27117	324.38	-8.905	324.38	19.348		367.085	0.03656	367.262	0.02419	367.178	0.00235
1598.7	0.17536	0.24156	0.33372	0.42899	0.55797	0.7106	0.87118		325.929	0.31826	324.38	-9.802	324.38	18.771		367.763	0.03674	367.944	0.02398	367.832	0.00197
1600.63	0.1752	0.24182	0.33427	0.43127	0.55958	0.71582	0.87492		325.939	0.36017	324.38	-10.599	324.38	17.893		368.438	0.03692	368.61	0.02388	368.502	0.00212
1602.56	0.17343	0.24058	0.3335	0.43322	0.56094	0.71959	0.87325		325.949	0.39192	324.38	-11.252	324.38	16.703		369.111	0.0371	369.289	0.0237	369.176	0.00233
1604.48	0.17187	0.23964	0.3327	0.4348	0.56378	0.72374	0.86942		325.959	0.40781	324.38	-11.697	324.38	15.4		369.792	0.03727	369.961	0.02368	369.855	0.00232
1606.41	0.17181	0.23995	0.33377	0.43697	0.5682	0.73018	0.86967		325.969	0.4022	324.38	-11.962	324.38	13.868		370.463	0.03742	370.646	0.02339	370.544	0.00212
1608.34	0.17203	0.24087	0.33626	0.43982	0.57377	0.73762	0.8748		325.979	0.3711	324.381	-12.289	324.381	12.127		371.136	0.03754	371.309	0.02339	371.217	0.0019
1610.27	0.17248	0.24211	0.3378	0.44218	0.57715	0.74177	0.8789		325.989	0.31353	324.381	-12.287	324.381	10.309		371.814	0.03771	371.997	0.02328	371.888	0.00221
1612.2	0.17342	0.24203	0.33835	0.44594	0.57853	0.74504	0.88462		325.999	0.23217	324.381	-12.211	324.381	8.225		372.482	0.03783	372.674	0.02318	372.58	0.00196
1614.13	0.17235	0.24002	0.33872	0.4518	0.5803	0.74673	0.89404		326.009	0.13302	324.381	-12.12	324.381	5.994		373.169	0.03792	373.346	0.02296	373.264	0.00178
1616.06	0.17061	0.23772	0.34018	0.45766	0.58408	0.74936	0.90333		326.019	0.02427	324.381	-11.936	324.381	3.591		373.836	0.03797	374.023	0.02291	373.941	0.00209
1617.98	0.16902	0.23609	0.34101	0.46092	0.58677	0.75324	0.90841		326.029	-0.08542	324.381	-11.665	324.381	1.078		374.51	0.03807	374.7	0.02283	374.625	0.00223
1619.91	0.16741	0.23583	0.34203	0.46158	0.58932	0.75477	0.91579		326.039	-0.18837	324.382	-11.298	324.382	-1.384		375.19	0.0382	375.379	0.02268	375.297	0.00212
1621.84	0.16682	0.2368	0.3434	0.45989	0.59051	0.75152	0.91771		326.049	-0.27841	324.382	-10.744	324.382	-3.831		375.862	0.03827	376.052	0.02267	375.985	0.00191
1623.77	0.16739	0.23825	0.34343	0.46022	0.59067	0.75082	0.92001		326.059	-0.35056	324.382	-10.134	324.382	-6.352		376.535	0.03834	376.722	0.02254	376.645	0.00205
1625.7	0.16813	0.23902	0.34341	0.46358	0.59376	0.75501	0.92806		326.069	-0.40063	324.382	-9.481	324.382	-8.836		377.217	0.03846	377.4	0.02231	377.321	0.00181
1627.63	0.16916	0.2384	0.3461	0.46891	0.59953	0.76184	0.93392		326.079	-0.42572	324.382	-8.73	324.382	-11.285		377.879	0.03857	378.063	0.02212	377.993	0.0018
1629.56	0.16963	0.23653	0.34851	0.47102	0.60121	0.76649	0.92534		326.089	-0.42537	324.382	-7.935	324.382	-13.584		378.563	0.03858	378.73	0.02183	378.658	0.00197
1631.48	0.16951	0.23761	0.35208	0.4672	0.60091	0.76664	0.91428		326.099	-0.40249	324.382	-7.247	324.382	-15.725		379.234	0.03872	379.409	0.02166	379.327	0.00216
1633.41	0.16957	0.23961	0.35528	0.4623	0.60134	0.76243	0.90958		326.109	-0.36273	324.383	-6.404	324.383	-17.851		379.913	0.0388	380.067	0.02148	380.003	0.00196
1635.34	0.16939	0.24098	0.35632	0.45985	0.60145	0.75779	0.91062		326.119	-0.31261	324.383	-5.544	324.383	-19.97		380.582	0.03881	380.75	0.02123	380.672	0.00215
1637.27	0.16972	0.24108	0.35598	0.46137	0.60307	0.75603	0.91718		326.129	-0.25763	324.383	-4.573	324.383	-21.996		381.266	0.03883	381.409	0.02088	381.35	0.00196
1639.2	0.16966	0.23929	0.35551	0.46676	0.60676	0.75494	0.92359		326.139	-0.20183	324.383	-3.536	324.383	-23.946		381.941	0.03888	382.076	0.02087	382.005	0.0018
1641.12	0.16812	0.23569	0.35293	0.46799	0.60554	0.75173	0.91757		326.149	-0.14847	324.383	-2.534	324.383	-25.684		382.616	0.03896	382.764	0.0206	382.687	0.00219
1643.05	0.16736	0.23611	0.35091	0.46612	0.60007	0.7544	0.91238		326.159	-0.10077	324.383	-1.69	324.383	-27.268		383.288	0.03899	383.425	0.02045	383.369	0.00233
1644.98	0.16742	0.23782	0.34886	0.46488	0.59579	0.75961	0.91226		326.169	-0.06173	324.384	-1.077	324.384	-28.636		383.966	0.0389	384.102	0.02021	384.043	0.00233
1646.91	0.16646	0.23802	0.3478	0.46448	0.59089	0.76526	0.90781		326.179	-0.03341	324.384	-0.472	324.384	-29.686		384.644	0.03894	384.777	0.02007	384.708	0.0023
1648.84	0.16754	0.23761	0.34632	0.46739	0.58673	0.76035	0.91511		326.189	-0.01617	324.384	0.163	324.384	-30.55		385.311	0.03892	385.452	0.01955	385.377	0.0021
1650.77	0.16924	0.2376	0.34528	0.46614	0.58553	0.75172	0.9225		326.199	-0.00834	324.384	0.771	324.384	-31.2		385.987	0.03897	386.124	0.01931	386.047	0.0023
1652.7	0.16888	0.23588	0.34483	0.45988	0.5849	0.74093	0.92004		326.209	-0.00664	324.384	1.282	324.384	-31.623		386.651	0.03895	386.816	0.01916	386.738	0.00219
1654.62	0.16883	0.23564	0.34532	0.45419	0.58313	0.73625	0.91458		326.219	-0.0071	324.384	1.72	324.384	-31.862		387.329	0.03898	387.473	0.01931	387.41	0.00241
1656.55	0.16772	0.23564	0.34525	0.4486	0.57921	0.73538	0.89979		326.229	-0.00639	324.385	2.011	324.385	-31.927		387.996	0.03889	388.149	0.01916	388.056	0.00246
1658.48	0.16544	0.23384	0.3444	0.44512	0.57339	0.73614	0.87771		326.239	-0.00295	324.385	1.957	324.385	-31.965		388.67	0.03887	388.81	0.01897	388.741	0.00235
1660.41	0.1655	0.23228	0.34251	0.4459	0.56758	0.72888	0.86927		326.249	0.00241	324.385	1.67	324.385	-31.963		389.335	0.03884	389.485	0.01864	389.424	0.00224
1662.34	0.1671	0.23205	0.34207	0.44429	0.56422	0.72464	0.8654		326.259	0.00713	324.385	1.375	324.385	-31.972		390.019	0.03885	390.159	0.01855	390.108	0.00226
1664.27	0.16817	0.23081	0.34167	0.44046	0.56134	0.71912	0.85923		326.269	0.00836	324.385	0.897	324.385	-32.008		390.688	0.03889	390.827	0.0183	390.789	0.0021
1666.19	0.16854	0.23115	0.33989	0.4367	0.56059	0.71059	0.85181		326.279	0.00468	324.385	0.355	324.385	-32.026		391.356	0.03879	391.498	0.01783	391.456	0.00209
1668.12	0.16673	0.23222	0.33693	0.43255	0.55928	0.70101	0.84357		326.289	-0.0032	324.385	-0.428	324.385	-31.966		392.019	0.03877	392.185	0.01801	392.129	0.00202
1670.05	0.16516	0.23409	0.33391	0.42926	0.5571	0.69467	0.83531		326.299	-0.0131	324.386	-0.977	324.386	-31.846		392.692	0.03871	392.83	0.01771	392.796	0.00204
1671.98	0.16484	0.236	0.33283	0.42646	0.55272	0.69355	0.8336		326.309	-0.02271	324.386	-1.52	324.386	-31.718		393.366	0.03861	393.498	0.01745	393.461	0.00198
1673.91	0.16513	0.23654	0.33333	0.42352	0.54644	0.69448	0.83744		326.319	-0.03029	324.386	-2.156	324.386	-31.351		394.035	0.03849	394.176	0.01754	394.126	0.00194
1675.84	0.16556	0.23486	0.33244	0.42033	0.5386	0.69239	0.84041		326.329	-0.03448	324.386	-2.819	324.386	-30.894		394.711	0.03838	394.846	0.01753	394.813	0.00232
1677.77	0.1654	0.23125	0.33024	0.42013	0.53317	0.68541	0.83539		326.339	-0.0343	324.386	-3.443	324.386	-30.438		395.384	0.03834	395.508	0.01714	395.481	0.0021
1679.69	0.16274	0.22811	0.32868	0.41691	0.52951	0.67619	0.82156		326.349	-0.02974	324.386	-4.078	324.386	-29.956		396.058	0.03832	396.17	0.01736	396.145	0.00239
1681.62	0.16219	0.22816	0.32939	0.4108	0.52802	0.66936	0.80647		326.359	-0.02236	324.387	-4.705	324.387	-29.484		396.725	0.0382	396.846	0.017	396.818	0.00202
1683.55	0.16418	0.22934	0.33171	0.40514	0.52675	0.66405	0.79662		326.369	-0.01468	324.387	-5.157	324.387	-29.016		397.401	0.03809	397.511	0.01682	397.488	0.00234
1685.48	0.16686	0.23305	0.33245	0.40069	0.52427	0.65584	0.79471		326.379	-0.00894	324.387	-5.531	324.387	-28.64		398.082	0.03793	398.192	0.0167	398.143	0.00209
1687.41	0.16946	0.23753	0.33119	0.39858	0.52009	0.64807	0.79673		326.389	-0.00633	324.387	-5.844	324.387	-28.439		398.756	0.03778	398.863	0.01658	398.815	0.0019
1689.34	0.16953	0.23849	0.32788	0.39806	0.51418	0.64062	0.792		326.399	-0.00724	324.387	-6.051	324.387	-28.19		399.429	0.03776	399.539	0.01665	399.479	0.00201
1691.27	0.16797	0.23833	0.32342	0.39576	0.51026	0.63772	0.78098		326.409	-0.01149	324.387	-6.265	324.387	-28.058		400.095	0.03757	400.195	0.01629	400.148	0.00204
1693.19	0.16864	0.23837	0.32357	0.39375	0.5096	0.63779	0.77245		326.419	-0.01815	324.387	-6.444	324.387	-28.096		400.764	0.03741	400.867	0.01624	400.808	0.00229
1695.12	0.17043	0.23788	0.32685	0.39219	0.50997	0.63655	0.76527		326.429	-0.02548	324.387	-6.678	324.387	-28.214		401.423	0.03732	401.53	0.01654	401.468	0.00224
1697.05	0.17233	0.239	0.32696	0.38867	0.50711	0.6327	0.76925		326.439	-0.03166	324.388	-6.695	324.388	-28.426		402.088	0.0371	402.203	0.0162	402.126	0.00231
1698.98	0.17183	0.23929	0.32465	0.38471	0.50013	0.62585	0.77358		326.449	-0.03571	324.388	-6.627	324.388	-28.54		402.741	0.03707	402.885	0.0163	402.784	0.00258
1700.91	0.16864	0.23761	0.31941	0.38021	0.49065	0.61596	0.77048		326.459	-0.03757	324.388	-6.482	324.388	-28.737		403.407	0.03696	403.542	0.01601	403.448	0.00257
1702.84	0.16588	0.2345	0.31204	0.37672	0.48334	0.60659	0.76112		326.469	-0.03723	324.388	-6.218	324.388	-29.107		404.08	0.03685	404.206	0.01609	404.102	0.00271
1704.77	0.16456	0.23207	0.30827	0.37545	0.47854	0.5979	0.74909		326.479	-0.03427	324.388	-6.084	324.388	-29.52		404.733	0.03673	404.897	0.01571	404.773	0.00265
1706.69	0.16547	0.23158	0.30794	0.37396	0.47626	0.59107	0.73632		326.489	-0.02843	324.389	-5.898	324.389	-29.922		405.403	0.03663	405.562	0.01559	405.442	0.00216
1708.62	0.16778	0.23266	0.307	0.37111	0.47435	0.587	0.73341		326.499	-0.02067	324.389	-5.715	324.389	-30.256		406.076	0.03652	406.241	0.0156	406.105	0.00211
1710.55	0.16711	0.23298	0.30663	0.37036	0.47219	0.58378	0.73191		326.509	-0.01293	324.389	-5.622	324.389	-30.645		406.747	0.0363	406.901	0.01509	406.772	0.00253
1712.48	0.16464	0.23311	0.30888	0.37378	0.47045	0.58352	0.72664		326.519	-0.00662	324.389	-5.458	324.389	-31.051		407.414	0.03615	407.582	0.01539	407.461	0.00246
1714.41	0.1631	0.23417	0.31137	0.37604	0.46909	0.58503	0.71745		326.529	-0.0014	324.389	-5.19	324.389	-31.318		408.083	0.036	408.255	0.01482	408.131	0.00229
1716.34	0.16236	0.23575	0.31203	0.37555	0.46662	0.58383	0.71033		326.539	0.0045	324.389	-4.828	324.389	-31.557		408.757	0.03587	408.932	0.01512	408.8	0.00189
1718.26	0.16319	0.23731	0.31201	0.37413	0.46395	0.57959	0.70662		326.549	0.01238	324.389	-4.571	324.389	-31.49		409.435	0.03568	409.596	0.0148	409.474	0.00189
1720.19	0.16504	0.23736	0.31031	0.3704	0.46155	0.57342	0.70443		326.559	0.02162	324.389	-4.262	324.389	-31.29		410.126	0.03558	410.255	0.0147	410.148	0.00243
1722.12	0.16579	0.23569	0.30762	0.36549	0.4593	0.56664	0.70477		326.569	0.02992	324.39	-4.044	324.39	-30.782		410.797	0.03546	410.934	0.01493	410.827	0.00244
1724.05	0.16608	0.23367	0.30693	0.36275	0.45908	0.5628	0.70452		326.579	0.03496	324.39	-4.018	324.39	-30.304		411.474	0.03525	411.614	0.01459	411.494	0.002
1725.98	0.16709	0.23218	0.30579	0.35962	0.45921	0.56215	0.69909		326.589	0.0357	324.39	-4.05	324.39	-29.738		412.142	0.03509	412.273	0.01423	412.157	0.00242
1727.91	0.16689	0.23025	0.30471	0.35641	0.45667	0.56206	0.69346		326.599	0.03264	324.39	-4.252	324.39	-29.187		412.835	0.0349	412.958	0.01418	412.837	0.00239
1729.84	0.16582	0.22963	0.30671	0.35659	0.45724	0.56339	0.69405		326.609	0.02701	324.39	-4.866	324.39	-28.692		413.497	0.03472	413.637	0.01429	413.507	0.0023
1731.76	0.16467	0.22976	0.30707	0.35725	0.45833	0.56347	0.69292		326.619	0.02004	324.39	-5.706	324.39	-28.263		414.175	0.03454	414.302	0.01403	414.171	0.00222
1733.69	0.16332	0.23017	0.30642	0.35789	0.45895	0.56078	0.6905		326.629	0.01262	324.391	-6.639	324.391	-27.724		414.847	0.03436	414.976	0.01392	414.853	0.00172
1735.62	0.16255	0.23118	0.30429	0.35758	0.45763	0.55533	0.68602		326.639	0.00526	324.391	-7.821	324.391	-27.204		415.525	0.03422	415.634	0.01378	415.514	0.00172
1737.55	0.16244	0.23068	0.30098	0.35677	0.4531	0.54933	0.67693		326.649	-0.00154	324.391	-9.081	324.391	-26.781		416.197	0.03398	416.314	0.01365	416.208	0.00182
1739.48	0.16261	0.22899	0.29814	0.35588	0.44687	0.54322	0.66883		326.659	-0.00678	324.391	-10.168	324.391	-26.377		416.865	0.03378	416.976	0.01377	416.875	0.00209
1741.41	0.16309	0.22819	0.2974	0.35495	0.44423	0.54022	0.66808		326.669	-0.00895	324.391	-11.299	324.391	-25.757		417.535	0.03354	417.655	0.01355	417.564	0.0018
1743.33	0.16237	0.22753	0.29566	0.35138	0.44112	0.53828	0.66708		326.679	-0.0068	324.391	-12.41	324.391	-25.005		418.208	0.0333	418.326	0.01333	418.232	0.00185
1745.26	0.16038	0.22679	0.29548	0.34863	0.44192	0.53795	0.65999		326.689	-0.000486155	324.392	-13.276	324.392	-24.284		418.87	0.03305	418.997	0.01336	418.918	0.00199
1747.19	0.15929	0.22755	0.29728	0.34898	0.44626	0.53884	0.65125		326.699	0.00803	324.392	-13.981	324.392	-23.557		419.538	0.0329	419.68	0.0133	419.587	0.00232
1749.12	0.15901	0.22896	0.29981	0.35053	0.44906	0.53958	0.64549		326.709	0.01568	324.392	-14.712	324.392	-22.7		420.211	0.03275	420.343	0.01324	420.263	0.00207
1751.05	0.16039	0.23046	0.30169	0.35312	0.45033	0.53977	0.64582		326.719	0.01962	324.392	-15.317	324.392	-21.671		420.888	0.03254	421.022	0.01335	420.939	0.00186
1752.98	0.16231	0.23106	0.30136	0.35461	0.44965	0.5384	0.65362		326.729	0.01833	324.392	-15.975	324.392	-20.533		421.547	0.03232	421.692	0.01328	421.61	0.00212
1754.9	0.16215	0.2298	0.29865	0.3524	0.44606	0.53383	0.66123		326.739	0.0119	324.392	-16.553	324.392	-19.418		422.228	0.03215	422.365	0.01317	422.283	0.00241
1756.83	0.16161	0.22871	0.29641	0.34999	0.44556	0.53188	0.66115		326.749	0.00193	324.392	-17.167	324.392	-18.354		422.902	0.03196	423.036	0.01303	422.955	0.00236
1758.76	0.16191	0.22831	0.29603	0.34995	0.44785	0.53328	0.65885		326.759	-0.0089	324.393	-17.641	324.393	-17.337		423.572	0.03169	423.723	0.01292	423.629	0.0021
1760.69	0.16202	0.22771	0.29661	0.35052	0.44749	0.53504	0.65526		326.769	-0.01754	324.393	-17.945	324.393	-16.433		424.249	0.03149	424.396	0.01299	424.296	0.00221
1762.62	0.16254	0.22737	0.29826	0.35235	0.44628	0.53791	0.64998		326.779	-0.02137	324.393	-18.077	324.393	-15.644		424.922	0.03138	425.073	0.01294	424.968	0.00227
1764.55	0.16276	0.22751	0.29885	0.35496	0.44656	0.53842	0.64738		326.789	-0.01927	324.393	-17.996	324.393	-14.833		425.596	0.03116	425.741	0.01279	425.631	0.00219
1766.48	0.16201	0.22691	0.29718	0.35441	0.44636	0.53282	0.64565		326.799	-0.01225	324.393	-17.809	324.393	-13.918		426.267	0.03104	426.42	0.01238	426.308	0.00246
1768.4	0.16006	0.2272	0.29566	0.35238	0.448	0.52803	0.64935		326.809	-0.00338	324.393	-17.405	324.393	-12.942		426.954	0.03082	427.094	0.01212	426.964	0.00276
1770.33	0.15897	0.22833	0.29485	0.35122	0.44999	0.52564	0.65515		326.819	0.0034	324.394	-16.716	324.394	-11.919		427.619	0.03066	427.773	0.01212	427.647	0.00285
1772.26	0.15983	0.22917	0.2947	0.35086	0.44986	0.52599	0.65632		326.829	0.00521	324.394	-15.925	324.394	-10.842		428.287	0.03049	428.429	0.01245	428.314	0.00265
1774.19	0.1617	0.23087	0.29581	0.35118	0.44954	0.5294	0.65253		326.839	0.00192	324.394	-15.079	324.394	-9.949		428.967	0.03028	429.1	0.01232	428.975	0.00256
1776.12	0.1638	0.23305	0.29709	0.35177	0.44928	0.53342	0.64808		326.849	-0.00368	324.394	-14.125	324.394	-9.101		429.645	0.03017	429.776	0.01206	429.654	0.00269
1778.05	0.16536	0.23318	0.29698	0.35072	0.44706	0.53346	0.64399		326.859	-0.00775	324.394	-13.162	324.394	-8.123		430.312	0.02994	430.449	0.01177	430.324	0.00237
1779.97	0.16508	0.23331	0.29793	0.35098	0.44624	0.53306	0.6442		326.869	-0.00789	324.394	-12.185	324.394	-7.096		430.989	0.02975	431.123	0.01181	431.004	0.0024
1781.9	0.16492	0.23462	0.29968	0.35412	0.44716	0.53367	0.64481		326.879	-0.00428	324.394	-11.098	324.394	-6.264		431.673	0.02967	431.796	0.01116	431.672	0.00265
1783.83	0.16564	0.23525	0.30081	0.35758	0.4488	0.53451	0.64326		326.889	0.0011	324.395	-9.975	324.395	-5.557		432.35	0.02948	432.481	0.01129	432.357	0.00234
1785.76	0.16603	0.23447	0.30101	0.35838	0.44947	0.53398	0.64034		326.899	0.00602	324.395	-8.915	324.395	-4.925		433.027	0.02928	433.158	0.01148	433.016	0.00272
1787.69	0.16626	0.23226	0.30098	0.35816	0.44797	0.53307	0.64067		326.909	0.00893	324.395	-7.884	324.395	-4.487		433.697	0.02916	433.823	0.01149	433.702	0.00236
1789.62	0.16542	0.23015	0.29944	0.35738	0.44498	0.53227	0.64191		326.919	0.0094	324.395	-6.962	324.395	-4.253		434.374	0.02893	434.495	0.01112	434.369	0.00238
1791.55	0.16428	0.23004	0.29814	0.35666	0.4439	0.53116	0.64248		326.929	0.00836	324.395	-6.187	324.395	-4.202		435.047	0.02873	435.168	0.01137	435.055	0.00261
1793.47	0.16395	0.23189	0.29766	0.35566	0.44633	0.53183	0.64343		326.939	0.00772	324.395	-5.521	324.395	-4.19		435.718	0.02856	435.837	0.01086	435.723	0.00231
1795.4	0.16409	0.23359	0.29709	0.35413	0.44965	0.53303	0.64305		326.949	0.00919	324.396	-5.117	324.396	-4.24		436.391	0.02843	436.507	0.01098	436.394	0.0023
1797.33	0.16379	0.23399	0.2962	0.3524	0.45108	0.53292	0.64099		326.959	0.01261	324.396	-4.622	324.396	-4.382		437.054	0.02821	437.192	0.01124	437.068	0.00245
1799.26	0.16428	0.23304	0.29601	0.35251	0.45075	0.53205	0.63992		326.969	0.01565	324.396	-4.322	324.396	-4.665		437.714	0.02795	437.874	0.01105	437.746	0.00246
1801.19	0.16446	0.23249	0.29499	0.35363	0.44968	0.53234	0.63883		326.979	0.0151	324.396	-4.088	324.396	-5.1		438.391	0.02772	438.544	0.01103	438.406	0.00203
1803.12	0.16415	0.2321	0.29348	0.35464	0.44925	0.53294	0.63827		326.989	0.00924	324.396	-3.783	324.396	-5.554		439.061	0.02769	439.222	0.01062	439.078	0.00207
1805.05	0.16421	0.23149	0.29345	0.35427	0.4499	0.53339	0.63837		326.999	-0.000653863	324.396	-3.376	324.396	-6.067		439.726	0.02747	439.876	0.0106	439.754	0.00227
1806.97	0.16392	0.23057	0.29481	0.353	0.45055	0.53271	0.63804		327.009	-0.01081	324.396	-2.852	324.396	-6.646		440.405	0.02734	440.544	0.01084	440.43	0.00216
1808.9	0.16283	0.22999	0.29617	0.35186	0.45031	0.53081	0.63932		327.019	-0.0171	324.397	-2.333	324.397	-7.366		441.076	0.02721	441.229	0.01019	441.095	0.00255
1810.83	0.16277	0.22995	0.29674	0.35099	0.44887	0.5288	0.64183		327.029	-0.01741	324.397	-1.833	324.397	-8.332		441.749	0.02703	441.903	0.01008	441.776	0.00257
1812.76	0.16312	0.23031	0.29583	0.35124	0.4471	0.52825	0.64278		327.039	-0.01261	324.397	-1.096	324.397	-9.375		442.419	0.02687	442.578	0.00986	442.435	0.00206
1814.69	0.1626	0.23027	0.29435	0.35238	0.44555	0.52961	0.6422		327.049	-0.00556	324.397	-0.394	324.397	-10.343		443.094	0.0267	443.254	0.01008	443.108	0.00251
1816.62	0.16195	0.22991	0.29408	0.3532	0.44427	0.53083	0.64008		327.059	0.00073472	324.397	0.341	324.397	-11.382		443.778	0.02657	443.923	0.01019	443.788	0.00207
1818.54	0.16087	0.22861	0.29445	0.35361	0.44394	0.53086	0.63687		327.069	0.00451	324.397	0.99	324.397	-12.44		444.451	0.02639	444.587	0.00964	444.449	0.00221
1820.47	0.16003	0.22721	0.29406	0.35297	0.44361	0.52983	0.63438		327.079	0.00555	324.397	1.504	324.397	-13.589		445.12	0.0262	445.273	0.01019	445.116	0.00241
1822.4	0.15944	0.22636	0.29306	0.3516	0.44318	0.52855	0.63375		327.089	0.00468	324.398	1.882	324.398	-14.645		445.801	0.02609	445.952	0.0103	445.793	0.00247
1824.33	0.1593	0.22597	0.29141	0.35068	0.44222	0.52681	0.63329		327.099	0.00286	324.398	2.166	324.398	-15.591		446.469	0.02596	446.609	0.00975	446.452	0.00237
1826.26	0.15941	0.22632	0.28928	0.34971	0.44116	0.52472	0.63222		327.109	0.000693638	324.398	2.294	324.398	-16.492		447.146	0.02571	447.285	0.01008	447.118	0.00252
1828.19	0.15996	0.22777	0.28851	0.34923	0.44121	0.52244	0.63153		327.119	-0.00147	324.398	2.309	324.398	-17.332		447.817	0.02563	447.952	0.00964	447.789	0.00232
1830.12	0.1607	0.22926	0.28883	0.34986	0.44228	0.52134	0.63003		327.129	-0.00296	324.398	2.276	324.398	-17.998		448.48	0.0254	448.637	0.0103	448.46	0.00216
1832.04	0.16133	0.22995	0.28921	0.35047	0.44407	0.52203	0.62707		327.139	-0.00277	324.398	2.046	324.398	-18.585		449.157	0.02519	449.303	0.00986	449.13	0.00232
1833.97	0.16116	0.22954	0.28945	0.35074	0.44686	0.52483	0.62554		327.149	-0.00051024	324.399	1.838	324.399	-19.154		449.838	0.02504	449.977	0.00964	449.81	0.00255
1835.9	0.16137	0.22835	0.28981	0.35155	0.44863	0.52787	0.62581		327.159	0.00264	324.399	1.568	324.399	-19.491		450.507	0.02482	450.638	0.00975	450.483	0.0026
1837.83	0.16182	0.22716	0.28975	0.35172	0.44896	0.52945	0.62729		327.169	0.00448	324.399	1.015	324.399	-19.582		451.162	0.02452	451.314	0.00953	451.149	0.00212
1839.76	0.16185	0.22672	0.28999	0.35102	0.44793	0.53055	0.63004		327.179	0.0035	324.399	0.37	324.399	-19.564		451.831	0.02441	451.986	0.01008	451.827	0.00212
1841.69	0.1615	0.22679	0.28966	0.35018	0.44509	0.53022	0.63147		327.189	4.29572e-05	324.399	-0.338	324.399	-19.326		452.498	0.02415	452.649	0.0103	452.497	0.0023
1843.61	0.16054	0.22672	0.2894	0.35004	0.44291	0.52967	0.62972		327.199	-0.00411	324.399	-1.249	324.399	-18.874		453.171	0.02411	453.322	0.00953	453.169	0.00238
1845.54	0.15984	0.22658	0.28915	0.35113	0.44202	0.5301	0.62721		327.209	-0.00701	324.399	-2.355	324.399	-18.344		453.829	0.02393	453.998	0.00953	453.861	0.00205
1847.47	0.16044	0.22679	0.28912	0.35351	0.44339	0.52942	0.62599		327.219	-0.00745	324.4	-3.53	324.4	-17.735		454.497	0.02369	454.663	0.00975	454.541	0.00208
1849.4	0.16139	0.22721	0.28928	0.35514	0.44698	0.52823	0.62836		327.229	-0.00493	324.4	-4.676	324.4	-16.895		455.162	0.02361	455.342	0.00931	455.212	0.00205
1851.33	0.1623	0.22724	0.28985	0.35422	0.44934	0.5294	0.63289		327.239	0.000490012	324.4	-5.97	324.4	-15.901		455.842	0.02354	456.01	0.00965	455.893	0.00223
1853.26	0.16256	0.22598	0.2896	0.35183	0.44926	0.52992	0.63594		327.249	0.00809	324.4	-7.364	324.4	-14.776		456.512	0.02325	456.697	0.00999	456.547	0.0022
1855.18	0.16198	0.22476	0.28888	0.35048	0.44852	0.53093	0.6351		327.259	0.01644	324.4	-8.672	324.4	-13.483		457.182	0.02322	457.377	0.00976	457.234	0.00219
1857.11	0.16157	0.22444	0.28843	0.35106	0.44665	0.53196	0.63209		327.269	0.02372	324.4	-10.039	324.4	-12.113		457.847	0.02301	458.04	0.00952	457.891	0.00233
1859.04	0.16197	0.22511	0.28838	0.35267	0.44625	0.53093	0.62945		327.279	0.02848	324.401	-11.391	324.401	-10.704		458.521	0.02275	458.715	0.00974	458.567	0.00204
1860.97	0.16214	0.22653	0.28901	0.35362	0.44788	0.52932	0.62876		327.289	0.03036	324.401	-12.75	324.401	-9.151		459.206	0.0225	459.371	0.00974	459.244	0.00208
1862.9	0.16151	0.22718	0.29002	0.35254	0.44772	0.52812	0.62907		327.299	0.03016	324.401	-14.016	324.401	-7.377		459.874	0.02219	460.047	0.00953	459.922	0.00232
1864.83	0.16023	0.22609	0.29049	0.35103	0.44613	0.52691	0.62721		327.309	0.02908	324.401	-15.183	324.401	-5.502		460.547	0.02232	460.73	0.0092	460.596	0.00206
1866.76	0.15893	0.22459	0.28979	0.35091	0.4449	0.52662	0.62476		327.319	0.02794	324.401	-15.909	324.401	-3.649		461.223	0.02211	461.393	0.00986	461.267	0.00241
1868.68	0.15825	0.22389	0.28919	0.35273	0.44475	0.528	0.62424		327.329	0.02723	324.401	-16.52	324.401	-1.769		461.896	0.02193	462.062	0.00997	461.922	0.00252
1870.61	0.15893	0.2232	0.28928	0.35484	0.44618	0.52899	0.62584		327.339	0.02821	324.401	-16.77	324.401	-0.073		462.564	0.0217	462.732	0.00965	462.591	0.00211
1872.54	0.16013	0.22284	0.28983	0.35519	0.44813	0.52924	0.62918		327.349	0.03392	324.402	-16.692	324.402	1.419		463.246	0.0215	463.406	0.00902	463.275	0.00218
1874.47	0.16048	0.22307	0.29026	0.35383	0.44872	0.52991	0.63194		327.359	0.04848	324.402	-16.453	324.402	2.92		463.908	0.02154	464.067	0.00959	463.954	0.00247
1876.4	0.16014	0.22343	0.2906	0.35281	0.44844	0.53135	0.63178		327.369	0.07498	324.402	-15.966	324.402	4.355		464.579	0.02119	464.753	0.00907	464.617	0.00229
1878.33	0.16018	0.2236	0.29117	0.35285	0.44818	0.53262	0.63189		327.379	0.11343	324.402	-15.053	324.402	5.694		465.249	0.02134	465.418	0.00936	465.282	0.00237
1880.26	0.16035	0.2243	0.29205	0.35341	0.44896	0.53321	0.63362		327.389	0.1608	324.402	-13.961	324.402	6.886		465.914	0.02084	466.093	0.00954	465.969	0.00221
1882.18	0.16088	0.22482	0.29209	0.35361	0.45051	0.53246	0.635		327.399	0.2127	324.402	-12.882	324.402	7.795		466.585	0.02086	466.764	0.00961	466.636	0.00195
1884.11	0.16148	0.22517	0.29139	0.3528	0.4514	0.53097	0.63506		327.409	0.26512	324.402	-11.719	324.402	8.562		467.249	0.02061	467.429	0.00946	467.28	0.00209
1886.04	0.16105	0.22576	0.29051	0.35158	0.45095	0.5293	0.63379		327.419	0.31484	324.403	-10.436	324.403	9.213		467.927	0.0205	468.106	0.0094	467.941	0.00181
1887.97	0.1595	0.22597	0.28984	0.35124	0.45038	0.52902	0.63191		327.429	0.35876	324.403	-9.203	324.403	9.689		468.594	0.02019	468.781	0.00881	468.626	0.00204
1889.9	0.15844	0.22614	0.28983	0.35126	0.45076	0.53016	0.63003		327.439	0.39322	324.403	-7.89	324.403	10.175		469.267	0.02027	469.434	0.00879	469.292	0.00173
1891.83	0.15795	0.22623	0.28998	0.35088	0.45175	0.53056	0.62955		327.449	0.41409	324.403	-6.478	324.403	10.655		469.934	0.02004	470.106	0.00903	469.971	0.00176
1893.76	0.15809	0.22545	0.28952	0.35106	0.45357	0.5312	0.62986		327.459	0.41734	324.403	-5.053	324.403	10.986		470.606	0.01974	470.784	0.00941	470.637	0.00194
1895.68	0.15943	0.22497	0.28856	0.35163	0.45491	0.5324	0.6306		327.469	0.39966	324.403	-3.599	324.403	11.08		471.278	0.01991	471.441	0.00889	471.32	0.00158
1897.61	0.16046	0.22511	0.28751	0.3517	0.45405	0.53202	0.63264		327.479	0.35883	324.404	-1.975	324.404	10.999		471.94	0.0195	472.114	0.00881	471.976	0.00186
1899.54	0.1605	0.22475	0.28659	0.35168	0.45253	0.53163	0.63418		327.489	0.2942	324.404	-0.148	324.404	10.756		472.61	0.01929	472.782	0.00898	472.659	0.00188
1901.47	0.15998	0.22458	0.28646	0.35092	0.45108	0.53211	0.63399		327.499	0.20772	324.404	1.818	324.404	10.381		473.283	0.01924	473.456	0.00937	473.342	0.00169
1903.4	0.15903	0.22428	0.28671	0.34989	0.44903	0.5318	0.63249		327.509	0.10482	324.404	3.942	324.404	9.737		473.963	0.01897	474.125	0.00908	474.009	0.00171
1905.33	0.15841	0.22339	0.28669	0.34962	0.4486	0.53079	0.63011		327.519	-0.00601	324.404	5.897	324.404	9.025		474.644	0.01922	474.793	0.00896	474.694	0.00175
1907.25	0.15794	0.22309	0.28619	0.34986	0.44996	0.53023	0.62856		327.529	-0.11525	324.404	7.794	324.404	8.307		475.311	0.01908	475.463	0.00936	475.374	0.00162
1909.18	0.15769	0.22376	0.28673	0.35091	0.4516	0.53043	0.63003		327.539	-0.21469	324.404	9.516	324.404	7.525		475.987	0.01868	476.134	0.00938	476.033	0.00162
1911.11	0.15773	0.22381	0.28776	0.35264	0.45273	0.53185	0.63285		327.549	-0.29838	324.405	10.856	324.405	6.839		476.654	0.01889	476.799	0.00882	476.72	0.00212
1913.04	0.15748	0.22294	0.28862	0.35421	0.45313	0.53383	0.63543		327.559	-0.36211	324.405	12.024	324.405	6.406		477.328	0.01871	477.483	0.00912	477.397	0.00172
1914.97	0.15674	0.22225	0.28862	0.35437	0.45298	0.53432	0.63728		327.569	-0.4029	324.405	13.129	324.405	5.871		477.993	0.01867	478.143	0.00881	478.074	0.00196
1916.9	0.15671	0.22183	0.28689	0.35266	0.45245	0.5341	0.63725		327.579	-0.41948	324.405	13.947	324.405	5.319		478.672	0.01843	478.801	0.00878	478.751	0.00159
1918.83	0.15662	0.22089	0.2848	0.35061	0.45154	0.53326	0.63417		327.589	-0.41324	324.405	14.414	324.405	4.871		479.34	0.01806	479.48	0.00917	479.42	0.00165
1920.75	0.15661	0.2205	0.28474	0.35026	0.45069	0.5317	0.63141		327.599	-0.38835	324.405	14.907	324.405	4.589		480.014	0.01821	480.142	0.00898	480.092	0.00204
1922.68	0.15688	0.22055	0.28568	0.351	0.45018	0.53068	0.6304		327.609	-0.35039	324.406	15.353	324.406	4.316		480.68	0.01797	480.816	0.00901	480.761	0.0016
1924.61	0.15697	0.22026	0.28641	0.35182	0.45035	0.53066	0.63005		327.619	-0.30461	324.406	15.722	324.406	4.041		481.354	0.01767	481.496	0.0086	481.43	0.00168
1926.54	0.1569	0.22043	0.28708	0.35246	0.45112	0.53102	0.63247		327.629	-0.25499	324.406	16.101	324.406	3.856		482.017	0.01758	482.169	0.00914	482.093	0.00179
1928.47	0.15746	0.22087	0.28748	0.35368	0.45191	0.53288	0.63673		327.639	-0.20484	324.406	16.403	324.406	3.656		482.683	0.01775	482.83	0.00899	482.76	0.00174
1930.4	0.15826	0.22096	0.28822	0.35556	0.45307	0.53409	0.638		327.649	-0.15795	324.406	16.511	324.406	3.292		483.352	0.0173	483.524	0.00917	483.428	0.00162
1932.32	0.15863	0.22174	0.28955	0.35747	0.45523	0.53454	0.63858		327.659	-0.11867	324.406	16.644	324.406	2.959		484.026	0.01733	484.184	0.00854	484.095	0.00191
1934.25	0.15904	0.22362	0.29007	0.35783	0.4573	0.53531	0.64141		327.669	-0.09021	324.406	16.766	324.406	2.637		484.691	0.01718	484.851	0.00896	484.755	0.00148
1936.18	0.15904	0.22456	0.28933	0.3562	0.45845	0.53631	0.64353		327.679	-0.0726	324.407	16.813	324.407	2.491		485.355	0.01703	485.516	0.00916	485.431	0.0016
1938.11	0.15824	0.22474	0.28859	0.35449	0.45705	0.53675	0.6443		327.689	-0.06238	324.407	16.755	324.407	2.437		486.039	0.01732	486.19	0.00887	486.095	0.00154
1940.04	0.1565	0.22411	0.28738	0.35331	0.45397	0.53655	0.64352		327.699	-0.05481	324.407	16.685	324.407	2.551		486.711	0.01707	486.867	0.00884	486.766	0.00168
1941.97	0.15469	0.22251	0.28613	0.35251	0.45144	0.53733	0.64175		327.709	-0.04639	324.407	16.453	324.407	2.677		487.389	0.01679	487.55	0.00875	487.432	0.00163
1943.89	0.15368	0.22102	0.28581	0.35217	0.45138	0.53868	0.64109		327.719	-0.03604	324.407	16.15	324.407	2.829		488.064	0.01709	488.2	0.00881	488.09	0.00134
1945.82	0.15386	0.22094	0.28593	0.35237	0.45301	0.5396	0.64337		327.729	-0.0245	324.407	15.836	324.407	3.006		488.732	0.01694	488.861	0.00893	488.755	0.00125
1947.75	0.15502	0.22123	0.28656	0.35291	0.4552	0.54035	0.64588		327.739	-0.01317	324.408	15.298	324.408	3.125		489.403	0.01648	489.544	0.00916	489.431	0.00155
1949.68	0.15603	0.22149	0.28772	0.35345	0.45618	0.54075	0.64747		327.749	-0.00332	324.408	14.71	324.408	3.122		490.081	0.01691	490.224	0.00883	490.104	0.0014
1951.61	0.15588	0.22142	0.28764	0.35328	0.45562	0.54095	0.64718		327.759	0.00435	324.408	13.991	324.408	2.981		490.752	0.01628	490.897	0.00878	490.759	0.00144
1953.54	0.15522	0.22081	0.2861	0.35247	0.45426	0.54213	0.64637		327.769	0.00969	324.408	12.946	324.408	2.659		491.435	0.01658	491.548	0.00863	491.437	0.00147
1955.47	0.15433	0.21962	0.28504	0.3523	0.45335	0.54231	0.64435		327.779	0.01276	324.408	11.663	324.408	2.213		492.104	0.01633	492.247	0.00915	492.105	0.00118
1957.39	0.1536	0.21933	0.28507	0.35342	0.45336	0.54135	0.641		327.789	0.01382	324.408	10.337	324.408	1.712		492.777	0.01613	492.911	0.00851	492.782	0.00145
1959.32	0.15379	0.21932	0.28604	0.35429	0.4536	0.53985	0.63822		327.799	0.01356	324.408	8.869	324.408	1.165		493.448	0.01637	493.591	0.0087	493.442	0.00155
1961.25	0.15418	0.21873	0.28733	0.354	0.45447	0.53851	0.63931		327.809	0.01306	324.409	7.187	324.409	0.541		494.108	0.01609	494.257	0.00881	494.134	0.00135
1963.18	0.1535	0.21825	0.28731	0.35268	0.45589	0.53681	0.6422		327.819	0.01316	324.409	5.616	324.409	-0.142		494.78	0.01607	494.932	0.00858	494.801	0.00162
1965.11	0.15278	0.21813	0.28566	0.35227	0.45667	0.53568	0.64463		327.829	0.01383	324.409	4.127	324.409	-0.819		495.46	0.01575	495.604	0.00854	495.461	0.0014
1967.04	0.15274	0.21793	0.28395	0.35354	0.45618	0.5363	0.6464		327.839	0.01448	324.409	2.606	324.409	-1.415		496.122	0.01597	496.278	0.0091	496.128	0.00107
1968.96	0.15346	0.21824	0.28297	0.35515	0.45502	0.538	0.64717		327.849	0.0148	324.409	1.279	324.409	-1.997		496.796	0.01563	496.955	0.00896	496.783	0.00128
1970.89	0.15383	0.2183	0.2826	0.35532	0.45338	0.53944	0.64745		327.859	0.01496	324.409	0.058	324.409	-2.7		497.468	0.01554	497.622	0.0091	497.445	0.00143
1972.82	0.15383	0.21784	0.2826	0.35474	0.45145	0.54097	0.64708		327.869	0.01533	324.409	-1.26	324.409	-3.279		498.139	0.01546	498.284	0.00903	498.118	0.00104
1974.75	0.15259	0.2169	0.28224	0.35326	0.45038	0.54134	0.64603		327.879	0.0163	324.41	-2.526	324.41	-3.954		498.81	0.01544	498.943	0.00896	498.795	0.00124
1976.68	0.15098	0.21603	0.2817	0.35271	0.45121	0.5417	0.64591		327.889	0.01824	324.41	-3.745	324.41	-4.733		499.483	0.01586	499.636	0.00875	499.478	0.0014
1978.61	0.15064	0.21616	0.28172	0.35289	0.45239	0.54351	0.64573		327.899	0.02134	324.41	-4.957	324.41	-5.564		500.15	0.01529	500.299	0.00884	500.142	0.00101
1980.54	0.15127	0.21688	0.28224	0.35273	0.45392	0.54472	0.6467		327.909	0.02543	324.41	-6.279	324.41	-6.585		500.822	0.01541	500.966	0.0089	500.825	0.00119
1982.46	0.15172	0.21749	0.28259	0.35259	0.45563	0.5436	0.64884		327.919	0.02987	324.41	-7.457	324.41	-7.596		501.492	0.01561	501.658	0.00878	501.495	0.0014
1984.39	0.15194	0.21774	0.28231	0.35251	0.45571	0.54155	0.64926		327.929	0.03354	324.41	-8.408	324.41	-8.756		502.17	0.01517	502.328	0.00867	502.171	0.00151
1986.32	0.15134	0.21651	0.28113	0.35204	0.45388	0.53852	0.64875		327.939	0.03481	324.411	-9.276	324.411	-9.968		502.848	0.01519	502.993	0.00822	502.853	0.00118
1988.25	0.14953	0.21434	0.27957	0.35141	0.4523	0.53586	0.64932		327.949	0.03198	324.411	-9.927	324.411	-11.187		503.524	0.01514	503.668	0.00821	503.525	0.00121
1990.18	0.14797	0.21269	0.27824	0.35036	0.45138	0.53543	0.64838		327.959	0.02424	324.411	-10.424	324.411	-12.353		504.197	0.01529	504.342	0.00823	504.2	0.00113
1992.11	0.14777	0.21169	0.27738	0.3495	0.4514	0.5368	0.64731		327.969	0.01249	324.411	-10.494	324.411	-13.471		504.871	0.01526	505.016	0.00839	504.873	0.00163
1994.04	0.148	0.21069	0.27635	0.34932	0.45141	0.53791	0.64653		327.979	-0.000879139	324.411	-10.237	324.411	-14.508		505.547	0.01502	505.688	0.00801	505.539	0.00141
1995.96	0.14787	0.21	0.27523	0.34895	0.45048	0.53722	0.64502		327.989	-0.01269	324.411	-9.746	324.411	-15.606		506.22	0.015	506.37	0.00845	506.211	0.00166
1997.89	0.14783	0.20954	0.27494	0.34903	0.44909	0.53501	0.64397		327.999	-0.0199	324.411	-8.819	324.411	-16.774		506.896	0.01531	507.046	0.00795	506.882	0.00124
1999.82	0.14688	0.20858	0.27494	0.34873	0.44818	0.53271	0.64395		328.009	-0.02053	324.412	-7.59	324.412	-17.856		507.562	0.01532	507.73	0.00847	507.547	0.00108
2001.75	0.14543	0.20792	0.2746	0.34734	0.44863	0.53116	0.64296		328.019	-0.01476	324.412	-6.046	324.412	-18.746		508.238	0.01472	508.383	0.00786	508.224	0.00152
2003.68	0.14516	0.20843	0.27485	0.34657	0.45061	0.53205	0.64253		328.029	-0.00519	324.412	-4.415	324.412	-19.575		508.908	0.0152	509.053	0.00781	508.889	0.00155
2005.61	0.14533	0.20913	0.27505	0.34718	0.45139	0.53464	0.64215		328.039	0.00425	324.412	-2.814	324.412	-20.497		509.57	0.01514	509.739	0.00783	509.56	0.00153
2007.53	0.14567	0.20996	0.27551	0.34793	0.45086	0.53702	0.64208		328.049	0.01032	324.412	-1.272	324.412	-21.472		510.229	0.01457	510.403	0.00829	510.234	0.00153
2009.46	0.14625	0.21102	0.27682	0.34806	0.45082	0.5389	0.64367		328.059	0.01202	324.412	0.197	324.412	-22.31		510.901	0.01451	511.057	0.00779	510.897	0.00114
2011.39	0.14626	0.21059	0.27699	0.34725	0.4511	0.53923	0.64545		328.069	0.01066	324.413	1.474	324.413	-22.921		511.561	0.01509	511.744	0.00808	511.558	0.00131
2013.32	0.14567	0.20833	0.27623	0.34631	0.45099	0.53771	0.64469		328.079	0.00884	324.413	2.596	324.413	-23.473		512.232	0.01451	512.405	0.0083	512.22	0.00116
2015.25	0.14522	0.20575	0.276	0.34625	0.45141	0.53627	0.64325		328.089	0.009	324.413	3.519	324.413	-23.758		512.896	0.01483	513.055	0.0083	512.899	0.00163
2017.18	0.14518	0.20432	0.27571	0.34721	0.45173	0.53563	0.64276		328.099	0.01219	324.413	4.432	324.413	-23.885		513.566	0.0151	513.736	0.00841	513.556	0.00135
2019.11	0.14568	0.20438	0.27559	0.3481	0.45214	0.5368	0.64283		328.109	0.01749	324.413	5.334	324.413	-23.743		514.232	0.01487	514.417	0.00798	514.203	0.00133
2021.03	0.14607	0.20529	0.27554	0.34773	0.45324	0.53904	0.64303		328.119	0.02222	324.413	6.192	324.413	-23.257		514.908	0.01499	515.072	0.0084	514.885	0.00151
2022.96	0.14568	0.20652	0.27451	0.34723	0.45414	0.5404	0.64401		328.129	0.02331	324.413	7.019	324.413	-22.55		515.57	0.01499	515.755	0.0079	515.561	0.00105
2024.89	0.14461	0.20724	0.27404	0.347	0.45402	0.54052	0.64514		328.139	0.01943	324.414	7.748	324.414	-21.593		516.233	0.01486	516.42	0.00843	516.228	0.0012
2026.82	0.1434	0.20726	0.27469	0.34655	0.45402	0.54002	0.64612		328.149	0.01234	324.414	8.534	324.414	-20.565		516.902	0.01435	517.102	0.00843	516.902	0.00147
2028.75	0.14301	0.20684	0.27512	0.34684	0.45461	0.53967	0.64807		328.159	0.00609	324.414	9.506	324.414	-19.482		517.576	0.01483	517.77	0.00795	517.59	0.00111
2030.68	0.14353	0.20642	0.27562	0.34889	0.45509	0.53978	0.65029		328.169	0.00392	324.414	10.443	324.414	-18.264		518.26	0.01426	518.453	0.00847	518.254	0.00116
2032.6	0.14414	0.20566	0.27564	0.35025	0.45493	0.53995	0.65144		328.179	0.00543	324.414	11.279	324.414	-17.021		518.925	0.01449	519.105	0.00786	518.931	0.00084877
2034.53	0.14419	0.20498	0.27482	0.35	0.45329	0.54019	0.65177		328.189	0.00684	324.414	12.07	324.414	-15.701		519.605	0.01429	519.767	0.00793	519.61	0.00113
2036.46	0.14368	0.20503	0.27469	0.34921	0.45111	0.54017	0.65187		328.199	0.00447	324.415	12.878	324.415	-14.366		520.277	0.01415	520.447	0.00834	520.284	0.00116
2038.39	0.14329	0.2054	0.27514	0.34832	0.45085	0.54021	0.65158		328.209	-0.00177	324.415	13.51	324.415	-13.052		520.945	0.01421	521.12	0.00836	520.96	0.000941754
2040.32	0.14381	0.2056	0.27541	0.34833	0.45296	0.54216	0.65186		328.219	-0.00815	324.415	14.199	324.415	-11.749		521.613	0.01431	521.799	0.00783	521.638	0.000884533
2042.25	0.14423	0.20584	0.27582	0.34955	0.45538	0.54479	0.65476		328.229	-0.01057	324.415	14.782	324.415	-10.575		522.286	0.01429	522.47	0.00841	522.298	0.00122
2044.17	0.14455	0.20587	0.27596	0.34999	0.45707	0.54644	0.65869		328.239	-0.00801	324.415	15.317	324.415	-9.345		522.948	0.01406	523.132	0.00838	522.969	0.00125
2046.1	0.14498	0.20626	0.27579	0.3493	0.45721	0.54704	0.66101		328.249	-0.00307	324.415	16.041	324.415	-8.063		523.618	0.01407	523.804	0.00832	523.621	0.000724792
2048.03	0.14497	0.20754	0.27611	0.34916	0.45631	0.54574	0.66212		328.259	0.000467842	324.416	16.87	324.416	-6.767		524.29	0.01442	524.482	0.00798	524.275	0.000674725
2049.96	0.14425	0.20812	0.27643	0.34941	0.45509	0.54318	0.66047		328.269	0.000451361	324.416	17.719	324.416	-5.667		524.957	0.01446	525.158	0.00808	524.948	0.000846386
2051.89	0.14371	0.20766	0.27586	0.34945	0.45418	0.54216	0.65763		328.279	-0.00294	324.416	18.586	324.416	-4.729		525.626	0.01403	525.811	0.00777	525.611	0.000581741
2053.82	0.14376	0.20667	0.27535	0.34976	0.45398	0.54316	0.65692		328.289	-0.00835	324.416	19.501	324.416	-3.941		526.294	0.01419	526.498	0.00767	526.278	0.000598431
2055.75	0.14403	0.2058	0.27591	0.35034	0.45414	0.54383	0.65697		328.299	-0.01443	324.416	20.361	324.416	-3.074		526.963	0.01408	527.172	0.00827	526.942	0.000951291
2057.67	0.14368	0.20576	0.27621	0.35102	0.45393	0.54279	0.65737		328.309	-0.01993	324.416	21.03	324.416	-2.248		527.642	0.01461	527.822	0.00775	527.605	0.000963212
2059.6	0.14284	0.20644	0.27644	0.35199	0.45398	0.54183	0.65926		328.319	-0.02336	324.416	21.613	324.416	-1.562		528.32	0.01417	528.497	0.008	528.282	0.000753403
2061.53	0.14142	0.20643	0.27677	0.35187	0.4543	0.5414	0.65972		328.329	-0.02345	324.416	22.177	324.416	-1.05		528.986	0.01409	529.168	0.00818	528.948	0.000865459
2063.46	0.1403	0.20599	0.27584	0.35016	0.45398	0.54261	0.6591		328.339	-0.02033	324.417	22.721	324.417	-0.558		529.659	0.01406	529.848	0.00777	529.61	0.00102
2065.39	0.14028	0.20547	0.27428	0.34862	0.45479	0.54634	0.65888		328.349	-0.01589	324.417	23.12	324.417	0.098		530.339	0.01412	530.513	0.00829	530.3	0.000760555
2067.32	0.14063	0.20509	0.27339	0.34812	0.45558	0.5497	0.65907		328.359	-0.01237	324.417	23.368	324.417	0.792		531.015	0.01448	531.183	0.00777	530.962	0.000801086
2069.24	0.14122	0.20489	0.27296	0.34869	0.45558	0.54994	0.66068		328.369	-0.01071	324.417	23.579	324.417	1.345		531.683	0.01461	531.847	0.00789	531.625	0.000915527
2071.17	0.14262	0.20485	0.27259	0.34962	0.4557	0.54904	0.66315		328.379	-0.01009	324.417	23.847	324.417	2.046		532.355	0.01415	532.501	0.00785	532.315	0.000896454
2073.1	0.14406	0.20461	0.27265	0.34996	0.45596	0.54711	0.66462		328.389	-0.00876	324.418	24.035	324.418	2.769		533.024	0.01451	533.188	0.00838	532.981	0.000951291
2075.03	0.14432	0.2047	0.27265	0.34995	0.45554	0.54551	0.66513		328.399	-0.00508	324.418	24.189	324.418	3.546		533.696	0.01427	533.844	0.00845	533.654	0.00113
2076.96	0.14339	0.20506	0.27281	0.35058	0.45589	0.5462	0.66489		328.409	0.0014	324.418	24.175	324.418	4.368		534.368	0.01396	534.515	0.0085	534.332	0.000827312
2078.89	0.14168	0.20518	0.27357	0.35193	0.4565	0.54857	0.66346		328.419	0.00927	324.418	24.069	324.418	5.182		535.035	0.01423	535.178	0.00843	535.018	0.000903606
2080.82	0.14021	0.205	0.27533	0.35329	0.45777	0.55048	0.66256		328.429	0.01556	324.418	23.669	324.418	6.005		535.694	0.01422	535.876	0.00838	535.679	0.000684261
2082.74	0.1398	0.20435	0.27623	0.35324	0.45908	0.55156	0.66205		328.439	0.01773	324.418	22.909	324.418	6.953		536.361	0.01399	536.537	0.00828	536.358	0.000827312
2084.67	0.14053	0.20306	0.27592	0.35271	0.45894	0.55112	0.66067		328.449	0.01585	324.418	21.77	324.418	8.02		537.03	0.01397	537.203	0.00789	537.021	0.000884533
2086.6	0.14147	0.2024	0.27548	0.35181	0.45752	0.55014	0.66026		328.459	0.01251	324.418	20.368	324.418	9.226		537.696	0.01402	537.864	0.00834	537.685	0.000874996
2088.53	0.14226	0.20305	0.27601	0.35073	0.45526	0.54993	0.66106		328.469	0.01028	324.419	18.917	324.419	10.677		538.37	0.01448	538.54	0.00801	538.362	0.0011
2090.46	0.14212	0.20409	0.27659	0.35074	0.45306	0.55006	0.6605		328.479	0.00945	324.419	17.458	324.419	12.474		539.035	0.01442	539.198	0.00828	539.031	0.000970364
2092.39	0.14161	0.20504	0.27659	0.35253	0.45281	0.55146	0.66007		328.489	0.00839	324.419	16.086	324.419	14.58		539.708	0.01428	539.859	0.00851	539.709	0.000762939
2094.32	0.14098	0.20486	0.27568	0.35425	0.4538	0.55261	0.66104		328.499	0.00601	324.419	14.964	324.419	16.774		540.379	0.01417	540.55	0.00793	540.379	0.00121
2096.24	0.14103	0.204	0.27431	0.35528	0.45473	0.55312	0.66197		328.509	0.00361	324.419	13.968	324.419	18.99		541.048	0.01397	541.197	0.00846	541.05	0.000998974
2098.17	0.14203	0.20375	0.27371	0.35522	0.45576	0.55379	0.66284		328.519	0.00405	324.419	12.966	324.419	21.37		541.719	0.01398	541.858	0.00795	541.709	0.000722408
2100.1	0.14287	0.20388	0.27398	0.35407	0.4562	0.55325	0.6626		328.529	0.00918	324.42	12.12	324.42	23.776		542.385	0.01391	542.519	0.00815	542.393	0.000751019
2102.03	0.14311	0.20404	0.27427	0.35314	0.45618	0.55151	0.66144		328.539	0.01781	324.42	11.198	324.42	26.01		543.061	0.01434	543.198	0.00795	543.055	0.00126
2103.96	0.14323	0.20458	0.2742	0.35345	0.45665	0.55144	0.65997		328.549	0.02589	324.42	10.251	324.42	28.013		543.731	0.01388	543.862	0.00834	543.717	0.0011
2105.89	0.14261	0.20467	0.27388	0.35408	0.45749	0.55101	0.66038		328.559	0.0288	324.42	9.482	324.42	29.913		544.399	0.014	544.538	0.0078	544.386	0.00114
2107.81	0.1417	0.20475	0.27394	0.35507	0.45859	0.55047	0.66258		328.569	0.02449	324.42	8.752	324.42	31.72		545.07	0.01431	545.204	0.00786	545.052	0.00082016
2109.74	0.14134	0.20528	0.2745	0.35615	0.46078	0.55119	0.66458		328.579	0.01523	324.42	7.911	324.42	33.418		545.738	0.01384	545.888	0.00808	545.72	0.00119
2111.67	0.1413	0.2059	0.27522	0.35688	0.46296	0.55213	0.66533		328.589	0.00647	324.421	7.096	324.421	34.809		546.413	0.01384	546.541	0.00809	546.408	0.0011
2113.6	0.14159	0.20593	0.27623	0.35776	0.46429	0.55309	0.66607		328.599	0.00367	324.421	6.439	324.421	35.966		547.078	0.01376	547.203	0.00751	547.064	0.000998974
2115.53	0.14173	0.20555	0.2764	0.35783	0.46406	0.55446	0.66585		328.609	0.00901	324.421	5.917	324.421	36.9		547.743	0.01422	547.889	0.00763	547.734	0.0011
2117.46	0.14091	0.20495	0.27523	0.3571	0.46175	0.55464	0.66627		328.619	0.02029	324.421	5.413	324.421	37.662		548.399	0.01388	548.53	0.00793	548.391	0.00128
2119.39	0.13951	0.20452	0.27416	0.35693	0.45871	0.55386	0.66688		328.629	0.03235	324.421	4.875	324.421	38.225		549.072	0.01426	549.203	0.00788	549.059	0.0013
2121.31	0.13893	0.20426	0.27383	0.35608	0.45687	0.55327	0.66708		328.639	0.0399	324.421	4.513	324.421	38.576		549.742	0.01386	549.891	0.00777	549.721	0.00107
2123.24	0.13997	0.20446	0.274	0.35484	0.45626	0.55283	0.66753		328.649	0.04012	324.421	4.407	324.421	38.587		550.408	0.01442	550.556	0.00764	550.396	0.0014
2125.17	0.14163	0.20507	0.27529	0.35468	0.45629	0.55261	0.66647		328.659	0.03365	324.422	4.549	324.422	38.241		551.067	0.01404	551.222	0.0075	551.078	0.00148
2127.1	0.14205	0.2055	0.2766	0.35413	0.45599	0.55205	0.66422		328.669	0.02359	324.422	4.769	324.422	37.424		551.74	0.01427	551.854	0.00717	551.738	0.00155
2129.03	0.14115	0.20544	0.27677	0.35343	0.45555	0.55086	0.66306		328.679	0.01351	324.422	5.07	324.422	36.356		552.403	0.01386	552.52	0.00732	552.418	0.00115
2130.96	0.13978	0.20519	0.27615	0.35354	0.45607	0.55091	0.66281		328.689	0.0057	324.422	5.464	324.422	34.944		553.069	0.01428	553.194	0.0072	553.078	0.00114
2132.89	0.13914	0.2048	0.27566	0.35351	0.45719	0.55192	0.66326		328.699	0.000846149	324.422	5.85	324.422	33.182		553.734	0.01412	553.854	0.00755	553.748	0.00114
2134.81	0.14044	0.20449	0.27491	0.35379	0.45839	0.55293	0.66555		328.709	-0.00143	324.422	6.263	324.422	31.213		554.394	0.01378	554.52	0.00721	554.419	0.00129
2136.74	0.14205	0.20419	0.2749	0.35427	0.45857	0.5525	0.66685		328.719	-0.002	324.423	6.805	324.423	29.179		555.06	0.01431	555.187	0.00757	555.072	0.00126
2138.67	0.1418	0.20345	0.27559	0.35403	0.45724	0.55013	0.66682		328.729	-0.00183	324.423	7.3	324.423	26.97		555.733	0.01428	555.856	0.00753	555.75	0.00129
2140.6	0.14059	0.20254	0.27556	0.35316	0.45609	0.54742	0.66514		328.739	-0.00166	324.423	7.715	324.423	24.831		556.391	0.01432	556.503	0.00704	556.428	0.00114
2142.53	0.13968	0.20192	0.27501	0.35212	0.45613	0.54618	0.66238		328.749	-0.0019	324.423	8.209	324.423	22.871		557.06	0.01421	557.147	0.00759	557.083	0.0014
2144.45	0.13963	0.20221	0.27466	0.35127	0.45671	0.54625	0.65899		328.759	-0.0026	324.423	8.771	324.423	20.976		557.727	0.01405	557.836	0.00731	557.739	0.00122
2146.38	0.14085	0.20341	0.27417	0.35149	0.45784	0.54734	0.65789		328.769	-0.00333	324.423	9.242	324.423	19.248		558.391	0.01389	558.492	0.00743	558.415	0.00103
2148.31	0.14186	0.20415	0.27399	0.35262	0.45953	0.54791	0.65967		328.779	-0.00313	324.423	9.727	324.423	17.667		559.055	0.01392	559.168	0.00706	559.066	0.00112
2150.24	0.14139	0.20417	0.27377	0.3539	0.46058	0.54775	0.6625		328.789	-0.00105	324.424	10.076	324.424	16.294		559.725	0.0141	559.843	0.00703	559.708	0.00142
2152.17	0.14028	0.2043	0.27325	0.35469	0.46121	0.54828	0.6645		328.799	0.00262	324.424	10.213	324.424	15.194		560.39	0.0139	560.493	0.00748	560.39	0.00137
2154.1	0.13939	0.20404	0.27346	0.35576	0.46176	0.5485	0.66477		328.809	0.00589	324.424	10.122	324.424	14.401		561.055	0.01402	561.17	0.00689	561.041	0.0016
2156.03	0.13893	0.20339	0.27404	0.35604	0.46197	0.54764	0.66279		328.819	0.00676	324.424	10.046	324.424	13.843		561.698	0.01408	561.843	0.00746	561.713	0.0013
2157.95	0.13964	0.20338	0.27438	0.35567	0.46196	0.54689	0.66084		328.829	0.00567	324.424	9.91	324.424	13.417		562.367	0.01416	562.479	0.00711	562.369	0.0016
2159.88	0.14049	0.20373	0.27425	0.35569	0.46126	0.54667	0.66028		328.839	0.00614	324.424	9.847	324.424	13.078		563.029	0.01389	563.149	0.00746	563.037	0.00174
2161.81	0.14138	0.20382	0.27385	0.35578	0.46013	0.54765	0.66072		328.849	0.01251	324.425	9.931	324.425	12.811		563.695	0.01431	563.815	0.00741	563.695	0.00168
2163.74	0.14246	0.20368	0.27396	0.35577	0.45939	0.54962	0.66117		328.859	0.02683	324.425	10.018	324.425	12.603		564.355	0.01398	564.486	0.00702	564.369	0.00177
2165.67	0.14292	0.20314	0.2741	0.35595	0.45862	0.55035	0.66074		328.869	0.04787	324.425	10.086	324.425	12.423		565.015	0.01437	565.17	0.00695	565.028	0.00152
2167.6	0.14201	0.20266	0.27387	0.35495	0.45743	0.54952	0.6593		328.879	0.07285	324.425	10.149	324.425	12.383		565.68	0.01387	565.841	0.00739	565.692	0.00198
2169.53	0.14052	0.20317	0.27459	0.35348	0.45705	0.54965	0.65804		328.889	0.09984	324.425	10.194	324.425	12.433		566.347	0.01391	566.454	0.00734	566.357	0.00194
2171.45	0.13887	0.2043	0.27586	0.3524	0.45684	0.55053	0.65816		328.899	0.12837	324.425	10.26	324.425	12.408		567.017	0.01417	567.13	0.00739	567.021	0.00194
2173.38	0.13792	0.20441	0.2763	0.35204	0.45716	0.55076	0.65813		328.909	0.15813	324.425	10.285	324.425	12.426		567.682	0.01438	567.821	0.00733	567.693	0.00167
2175.31	0.13773	0.20322	0.2754	0.3532	0.45769	0.54955	0.65703		328.919	0.18712	324.425	10.253	324.425	12.337		568.349	0.01434	568.482	0.00726	568.36	0.0016
2177.24	0.1377	0.2023	0.27337	0.35467	0.4579	0.54683	0.65585		328.929	0.21122	324.426	10.197	324.426	11.966		569.024	0.01388	569.136	0.00709	569.014	0.00192
2179.17	0.13782	0.20221	0.27163	0.3556	0.45859	0.54398	0.65503		328.939	0.22537	324.426	10.221	324.426	11.428		569.69	0.01387	569.818	0.00679	569.7	0.0019
2181.1	0.13781	0.20246	0.27193	0.35649	0.46055	0.54374	0.65449		328.949	0.22558	324.426	10.172	324.426	10.782		570.37	0.01427	570.482	0.00679	570.354	0.0017
2183.03	0.13835	0.20301	0.27378	0.3565	0.46191	0.5465	0.65464		328.959	0.21056	324.426	9.844	324.426	9.952		571.033	0.0144	571.146	0.00699	571.019	0.00164
2184.95	0.13956	0.20277	0.27538	0.35523	0.46136	0.54949	0.65487		328.969	0.18209	324.426	9.416	324.426	9.096		571.71	0.01392	571.78	0.00723	571.69	0.00145
2186.88	0.14022	0.20223	0.27588	0.35406	0.45903	0.55016	0.65585		328.979	0.14395	324.426	8.942	324.426	8.209		572.372	0.01411	572.453	0.0072	572.361	0.00174
2188.81	0.1396	0.20226	0.27567	0.35289	0.45658	0.54873	0.65782		328.989	0.10005	324.427	8.47	324.427	7.438		573.036	0.014	573.13	0.00734	573.021	0.00156
2190.74	0.13937	0.20226	0.27563	0.35216	0.45605	0.54645	0.65958		328.999	0.05297	324.427	8.176	324.427	6.697		573.709	0.01405	573.803	0.00733	573.69	0.00175
2192.67	0.13938	0.2018	0.27531	0.3526	0.45674	0.54386	0.65935		329.009	0.00402	324.427	7.957	324.427	5.929		574.37	0.01443	574.444	0.00686	574.337	0.00184
2194.59	0.13939	0.20134	0.27447	0.35353	0.45709	0.5419	0.65729		329.019	-0.04534	324.427	7.708	324.427	5.021		575.028	0.01439	575.121	0.0074	575.011	0.00149
2196.52	0.1398	0.20128	0.27417	0.35401	0.45744	0.54186	0.65523		329.029	-0.09222	324.427	7.507	324.427	4.198		575.692	0.014	575.791	0.00708	575.672	0.0017
2198.45	0.14014	0.2019	0.27441	0.35369	0.45783	0.54205	0.65441		329.039	-0.13262	324.427	7.419	324.427	3.364		576.362	0.01428	576.439	0.00744	576.339	0.00185
2200.38	0.13993	0.20283	0.27455	0.35218	0.45802	0.54216	0.65433		329.049	-0.16327	324.428	7.16	324.428	2.518		577.025	0.0143	577.106	0.00695	577.013	0.0019
2202.31	0.13977	0.20369	0.27427	0.35096	0.45844	0.54323	0.65322		329.059	-0.1832	324.428	6.702	324.428	1.601		577.677	0.01395	577.784	0.00719	577.677	0.00224
2204.24	0.1395	0.20369	0.27359	0.35087	0.45872	0.54524	0.65067		329.069	-0.19345	324.428	6.226	324.428	0.83		578.343	0.01389	578.466	0.00748	578.331	0.00192
2206.17	0.1392	0.20243	0.27264	0.35125	0.45865	0.5474	0.6486		329.079	-0.19558	324.428	5.729	324.428	0.27		579.013	0.01419	579.112	0.00753	578.992	0.00189
2208.09	0.13951	0.20111	0.27209	0.35181	0.45828	0.54853	0.64843		329.089	-0.19038	324.428	5.312	324.428	-0.479		579.668	0.01402	579.782	0.00752	579.66	0.00192
2210.02	0.14063	0.20056	0.27257	0.35263	0.458	0.5482	0.64973		329.099	-0.17767	324.428	4.872	324.428	-1.28		580.334	0.01387	580.455	0.00714	580.34	0.00241
2211.95	0.14158	0.20119	0.2744	0.35312	0.45781	0.54765	0.65194		329.109	-0.157	324.428	4.374	324.428	-2.111		580.996	0.01441	581.112	0.00717	581.002	0.00231
2213.88	0.1417	0.20305	0.27615	0.35357	0.45783	0.54689	0.65443		329.119	-0.1287	324.429	3.895	324.429	-2.85		581.669	0.01382	581.758	0.00763	581.657	0.00253
2215.81	0.14103	0.20444	0.27642	0.35474	0.45834	0.54621	0.655		329.129	-0.09493	324.429	3.294	324.429	-3.485		582.33	0.01426	582.438	0.00758	582.329	0.00229
2217.74	0.14034	0.20502	0.27541	0.35517	0.4594	0.54632	0.65277		329.139	-0.06006	324.429	2.623	324.429	-3.955		582.967	0.0141	583.126	0.00724	583.003	0.00242
2219.67	0.14014	0.20517	0.27388	0.35451	0.46037	0.54503	0.64958		329.149	-0.02954	324.429	1.885	324.429	-4.445		583.64	0.01415	583.785	0.00718	583.663	0.00203
2221.59	0.14029	0.2045	0.27303	0.35432	0.46135	0.54307	0.64708		329.159	-0.00774	324.429	1.102	324.429	-4.98		584.296	0.01399	584.452	0.00761	584.317	0.00211
2223.52	0.13992	0.20316	0.27353	0.3547	0.4614	0.54362	0.64674		329.169	0.00383	324.429	0.429	324.429	-5.513		584.969	0.01433	585.105	0.00742	584.995	0.00203
2225.45	0.13936	0.20209	0.27509	0.35491	0.4604	0.54457	0.65002		329.179	0.0068	324.43	-0.195	324.43	-6.201		585.632	0.01437	585.771	0.00745	585.658	0.00222
2227.38	0.13926	0.20156	0.27573	0.35532	0.45864	0.54286	0.65334		329.189	0.0048	324.43	-0.877	324.43	-6.963		586.296	0.01403	586.441	0.00696	586.289	0.00237
2229.31	0.13937	0.20211	0.27523	0.35586	0.45694	0.54046	0.65427		329.199	0.00154	324.43	-1.726	324.43	-7.734		586.964	0.01397	587.089	0.00729	586.963	0.00208
2231.24	0.1393	0.20353	0.2753	0.35607	0.45684	0.53883	0.65266		329.209	-0.000639114	324.43	-2.535	324.43	-8.476		587.627	0.01424	587.766	0.00753	587.635	0.00254
2233.16	0.1392	0.20498	0.27625	0.3563	0.45773	0.5393	0.64844		329.219	-0.00138	324.43	-3.219	324.43	-9.262		588.292	0.01432	588.432	0.00701	588.29	0.00214
2235.09	0.13899	0.20536	0.2766	0.35612	0.45892	0.54192	0.64408		329.229	-0.00164	324.43	-3.827	324.43	-10.008		588.957	0.01383	589.103	0.00753	588.954	0.00235
2237.02	0.13892	0.20537	0.27639	0.35524	0.46055	0.54416	0.6425		329.239	-0.00252	324.43	-4.3	324.43	-10.746		589.623	0.01415	589.776	0.00722	589.616	0.00245
2238.95	0.13951	0.20591	0.27596	0.35425	0.4616	0.54425	0.64284		329.249	-0.00425	324.431	-4.713	324.431	-11.426		590.29	0.01387	590.436	0.00762	590.294	0.00216
2240.88	0.14004	0.20636	0.27549	0.35438	0.46204	0.54249	0.64449		329.259	-0.00589	324.431	-4.924	324.431	-11.98		590.947	0.01401	591.098	0.00764	590.939	0.00242
2242.81	0.13995	0.20644	0.27572	0.35558	0.46217	0.54168	0.64675		329.269	-0.00572	324.431	-4.941	324.431	-12.382		591.613	0.01458	591.777	0.00771	591.617	0.00248
2244.74	0.14017	0.20612	0.27669	0.35717	0.46107	0.54332	0.64794		329.279	-0.00215	324.431	-4.793	324.431	-12.759		592.281	0.01459	592.447	0.00725	592.282	0.00211
2246.66	0.14098	0.20525	0.27712	0.35828	0.46044	0.54568	0.64814		329.289	0.00503	324.431	-4.668	324.431	-12.936		592.943	0.01448	593.109	0.00729	592.946	0.0025
2248.59	0.14195	0.20499	0.27705	0.35942	0.4615	0.54617	0.64734		329.299	0.01388	324.431	-4.537	324.431	-12.86		593.62	0.01455	593.767	0.00779	593.602	0.00221
2250.52	0.1425	0.2055	0.27705	0.35973	0.46245	0.54576	0.64587		329.309	0.02101	324.432	-4.208	324.432	-12.451		594.281	0.01402	594.455	0.00782	594.272	0.00224
2252.45	0.1423	0.20543	0.27716	0.35927	0.46297	0.54513	0.64397		329.319	0.02342	324.432	-3.79	324.432	-11.774		594.949	0.014	595.094	0.00786	594.936	0.00229
2254.38	0.14165	0.20515	0.27733	0.35899	0.46264	0.54476	0.64242		329.329	0.0202	324.432	-3.171	324.432	-10.819		595.62	0.0144	595.75	0.00777	595.607	0.00234
2256.31	0.14128	0.20528	0.27716	0.35867	0.46243	0.54529	0.64108		329.339	0.01296	324.432	-2.705	324.432	-9.576		596.288	0.01446	596.423	0.00738	596.261	0.00218
2258.24	0.14121	0.2051	0.27654	0.35839	0.46398	0.54612	0.64036		329.349	0.0046	324.432	-1.884	324.432	-8.1		596.952	0.01449	597.096	0.00722	596.925	0.00266
2260.16	0.14182	0.20563	0.27594	0.35949	0.4672	0.54491	0.64109		329.359	-0.00242	324.432	-0.883	324.432	-6.4		597.616	0.01446	597.756	0.00768	597.593	0.00224
2262.09	0.14231	0.20676	0.27525	0.36047	0.4692	0.54341	0.6435		329.369	-0.00701	324.432	0.107	324.432	-4.518		598.284	0.01453	598.427	0.00723	598.242	0.00237
2264.02	0.14241	0.20692	0.27502	0.36086	0.46971	0.54481	0.64652		329.379	-0.00928	324.433	0.936	324.433	-2.615		598.945	0.01451	599.113	0.00772	598.916	0.00273
2265.95	0.14244	0.20774	0.27623	0.36109	0.4695	0.54842	0.64864		329.389	-0.00997	324.433	1.721	324.433	-0.482		599.608	0.01402	599.747	0.00736	599.576	0.00261
2267.88	0.1428	0.20905	0.27821	0.3608	0.46921	0.55124	0.6486		329.399	-0.0102	324.433	2.347	324.433	1.662		600.275	0.01402	600.418	0.00725	600.227	0.00282
2269.81	0.14279	0.20922	0.28003	0.36049	0.46933	0.55331	0.64684		329.409	-0.01129	324.433	2.846	324.433	3.69		600.932	0.01429	601.083	0.00724	600.891	0.00285
2271.73	0.14324	0.21073	0.28172	0.36137	0.47026	0.55418	0.64607		329.419	-0.01407	324.433	3.152	324.433	5.599		601.604	0.01452	601.742	0.00776	601.564	0.00245
2273.66	0.14419	0.21299	0.28278	0.36234	0.47065	0.55352	0.64763		329.429	-0.01812	324.433	3.434	324.433	7.517		602.265	0.01427	602.423	0.00768	602.216	0.00294
2275.59	0.14509	0.21354	0.283	0.36368	0.47156	0.55376	0.64962		329.439	-0.02181	324.433	3.634	324.433	9.421		602.935	0.01468	603.081	0.00763	602.889	0.0027
2277.52	0.14581	0.21366	0.28273	0.36525	0.47302	0.55446	0.65155		329.449	-0.02323	324.434	3.569	324.434	11.233		603.599	0.01416	603.757	0.0075	603.548	0.00293
2279.45	0.14655	0.21351	0.28242	0.36654	0.47389	0.55377	0.65245		329.459	-0.02123	324.434	3.345	324.434	13.145		604.259	0.01451	604.425	0.00719	604.21	0.00291
2281.38	0.14645	0.21292	0.28283	0.36771	0.47531	0.55447	0.65197		329.469	-0.01579	324.434	2.876	324.434	15.118		604.928	0.0146	605.09	0.00713	604.872	0.00291
2283.3	0.14614	0.21423	0.28438	0.36868	0.47739	0.55753	0.65212		329.479	-0.008	324.434	2.32	324.434	17.044		605.598	0.01424	605.739	0.00723	605.549	0.0028
2285.23	0.1464	0.21609	0.28577	0.3688	0.47956	0.562	0.65188		329.489	0.000156735	324.434	1.628	324.434	18.998		606.259	0.01462	606.437	0.00772	606.21	0.00267
2287.16	0.14632	0.21618	0.28585	0.36868	0.482	0.56595	0.64919		329.499	0.00638	324.434	0.992	324.434	21.043		606.935	0.01472	607.103	0.00772	606.882	0.00261
2289.09	0.14668	0.21559	0.2843	0.36899	0.48321	0.56651	0.64612		329.509	0.00941	324.435	0.307	324.435	23.133		607.601	0.01462	607.761	0.00723	607.553	0.00315
2291.02	0.1473	0.21596	0.28313	0.37055	0.48223	0.56572	0.64371		329.519	0.01	324.435	-0.436	324.435	25.186		608.268	0.01425	608.446	0.00773	608.234	0.00317
2292.95	0.14704	0.2168	0.28367	0.37246	0.48045	0.56614	0.64356		329.529	0.01032	324.435	-1.256	324.435	27.117		608.94	0.01464	609.103	0.00754	608.905	0.00299
2294.88	0.1465	0.21859	0.2848	0.37288	0.47969	0.56919	0.64403		329.539	0.01183	324.435	-2.054	324.435	28.737		609.611	0.01467	609.782	0.00794	609.57	0.00307
2296.8	0.14639	0.22044	0.28482	0.37256	0.48179	0.57462	0.64238		329.549	0.01371	324.435	-2.669	324.435	30.108		610.281	0.01463	610.45	0.00763	610.249	0.00272
2298.73	0.1467	0.22099	0.28397	0.37238	0.48492	0.57782	0.64085		329.559	0.01352	324.435	-3.5	324.435	31.34		610.952	0.01429	611.133	0.00737	610.923	0.0027
2300.66	0.14915	0.22047	0.28308	0.37244	0.48586	0.57603	0.64236		329.569	0.00961	324.435	-4.217	324.435	32.41		611.648	0.01429	611.803	0.00752	611.585	0.00272
2302.59	0.15122	0.21953	0.28403	0.37309	0.48493	0.57311	0.64609		329.579	0.0029	324.436	-4.652	324.436	33.359		612.31	0.01449	612.471	0.00792	612.265	0.00273
2304.52	0.15086	0.2181	0.28597	0.37258	0.48268	0.57128	0.64865		329.589	-0.00372	324.436	-4.954	324.436	34.337		612.991	0.01472	613.149	0.0077	612.931	0.00311
2306.45	0.14932	0.21668	0.2879	0.37109	0.48128	0.57182	0.64739		329.599	-0.00785	324.436	-5.118	324.436	35.03		613.656	0.01436	613.847	0.00753	613.613	0.00264
2308.38	0.14723	0.21678	0.28854	0.37142	0.48204	0.57309	0.64405		329.609	-0.00937	324.436	-4.999	324.436	35.663		614.327	0.01449	614.52	0.00751	614.268	0.00304
2310.3	0.1458	0.21755	0.28826	0.3746	0.48379	0.5723	0.64245		329.619	-0.01002	324.436	-4.621	324.436	36.287		614.994	0.01429	615.19	0.0074	614.947	0.00292
2312.23	0.14692	0.21742	0.28802	0.37831	0.48451	0.57018	0.64454		329.629	-0.01129	324.436	-3.922	324.436	36.857		615.665	0.01425	615.867	0.00797	615.605	0.00304
2314.16	0.14802	0.21648	0.28748	0.37917	0.48514	0.56744	0.64767		329.639	-0.01283	324.437	-3.232	324.437	37.322		616.349	0.01474	616.553	0.00744	616.285	0.00311
2316.09	0.14769	0.21734	0.28609	0.3764	0.48513	0.56567	0.64761		329.649	-0.01268	324.437	-2.394	324.437	37.836		617.025	0.01452	617.213	0.00743	616.943	0.00267
2318.02	0.14766	0.21872	0.28585	0.37379	0.4844	0.56582	0.64618		329.659	-0.00888	324.437	-1.298	324.437	38.465		617.693	0.01481	617.876	0.0075	617.605	0.00277
2319.95	0.14758	0.21936	0.28549	0.37323	0.48244	0.56484	0.64406		329.669	-0.00149	324.437	0.018	324.437	39.127		618.381	0.01435	618.559	0.00753	618.281	0.0029
2321.87	0.14758	0.21997	0.28551	0.37362	0.47967	0.56485	0.63999		329.679	0.0068	324.437	1.39	324.437	39.736		619.061	0.01477	619.224	0.00807	618.975	0.00303
2323.8	0.148	0.22183	0.28666	0.37422	0.47872	0.57116	0.6373		329.689	0.01214	324.437	2.691	324.437	40.643		619.746	0.01453	619.892	0.00759	619.636	0.00294
2325.73	0.14823	0.22415	0.28745	0.37428	0.48235	0.58137	0.63319		329.699	0.01231	324.437	4.018	324.437	41.573		620.408	0.01448	620.559	0.0077	620.304	0.00336
2327.66	0.14832	0.22673	0.28582	0.37572	0.489	0.58961	0.62928		329.709	0.00839	324.438	5.42	324.438	42.451		621.088	0.01448	621.244	0.00811	620.969	0.0031
2329.59	0.15045	0.22822	0.2847	0.38105	0.49845	0.59495	0.63354		329.719	0.00353	324.438	6.805	324.438	43.427		621.77	0.01476	621.916	0.0076	621.649	0.00343
2331.52	0.15308	0.2285	0.28334	0.38541	0.5062	0.59222	0.64056		329.729	0.000155709	324.438	8.218	324.438	44.605		622.438	0.01499	622.586	0.00809	622.329	0.0033
2333.45	0.15379	0.22796	0.28128	0.38402	0.50811	0.58454	0.63567		329.739	-0.00134	324.438	9.575	324.438	46.101		623.105	0.01493	623.266	0.00777	623.008	0.00329
2335.37	0.1514	0.22922	0.2817	0.38162	0.50664	0.57958	0.62525		329.749	-0.00171	324.438	11	324.438	47.937		623.777	0.01458	623.949	0.00754	623.696	0.00303
2337.3	0.14835	0.2313	0.28386	0.38108	0.50731	0.58043	0.61571		329.759	-0.00144	324.438	12.566	324.438	50.127		624.455	0.0147	624.622	0.00756	624.372	0.00309
2339.23	0.14642	0.23085	0.28381	0.3835	0.50666	0.57905	0.61096		329.769	-0.00055329	324.438	14.167	324.438	52.654		625.141	0.01498	625.3	0.00796	625.064	0.00346
2341.16	0.14711	0.23022	0.28492	0.38717	0.50737	0.57933	0.61752		329.779	0.000628364	324.439	15.868	324.439	55.514		625.818	0.01493	625.972	0.00782	625.741	0.00313
2343.09	0.14887	0.23084	0.28553	0.38735	0.50746	0.57664	0.62798		329.789	0.00111	324.439	17.585	324.439	58.849		626.494	0.01453	626.642	0.00809	626.445	0.00307
2345.02	0.15025	0.22983	0.28483	0.38389	0.5058	0.57262	0.63122		329.799	-0.000261321	324.439	19.273	324.439	62.659		627.179	0.01491	627.31	0.00814	627.116	0.00323
2346.94	0.15003	0.22744	0.28515	0.38076	0.50235	0.56828	0.63193		329.809	-0.0041	324.439	21.05	324.439	66.976		627.866	0.01481	628.003	0.00786	627.772	0.0033
2348.87	0.15051	0.22598	0.28605	0.38018	0.50224	0.56592	0.63247		329.819	-0.01013	324.439	22.89	324.439	71.776		628.544	0.01463	628.683	0.00761	628.466	0.00335
2350.8	0.15239	0.22559	0.2858	0.38009	0.50114	0.5655	0.6351		329.829	-0.01723	324.439	24.597	324.439	77.121		629.22	0.01449	629.352	0.0076	629.144	0.00332
2352.73	0.1526	0.22443	0.28695	0.37605	0.49707	0.56415	0.63639		329.839	-0.02386	324.44	26.315	324.44	83.092		629.891	0.01484	630.012	0.00765	629.79	0.00344
2354.66	0.15168	0.2213	0.28718	0.37412	0.49297	0.55998	0.63537		329.849	-0.02863	324.44	27.963	324.44	89.672		630.573	0.01504	630.689	0.00766	630.478	0.00339
2356.59	0.15058	0.21808	0.28768	0.37345	0.48839	0.55656	0.63542		329.859	-0.03081	324.44	29.802	324.44	96.751		631.241	0.0146	631.37	0.00798	631.168	0.00392
2358.51	0.15065	0.21689	0.28936	0.37509	0.48593	0.55797	0.64214		329.869	-0.03047	324.44	31.688	324.44	104.413		631.925	0.01452	632.044	0.00806	631.856	0.00366
2360.44	0.15207	0.2173	0.29127	0.38	0.49026	0.56206	0.64856		329.879	-0.02809	324.44	33.702	324.44	112.416		632.605	0.01509	632.713	0.0078	632.533	0.00343
2362.37	0.15398	0.21882	0.29363	0.38496	0.49381	0.56884	0.6578		329.889	-0.02398	324.44	36.035	324.44	120.729		633.287	0.01449	633.39	0.00772	633.218	0.00361
2364.3	0.15457	0.2183	0.29594	0.38646	0.49352	0.56785	0.66522		329.899	-0.01806	324.44	38.606	324.44	129.536		633.961	0.01476	634.072	0.00829	633.871	0.00391
2366.23	0.15408	0.21489	0.29555	0.38747	0.49204	0.56283	0.66504		329.909	-0.01029	324.441	41.287	324.441	138.872		634.648	0.01446	634.755	0.00841	634.545	0.00387
2368.16	0.15209	0.21141	0.29421	0.38567	0.48796	0.5601	0.66063		329.919	-0.0013	324.441	44.037	324.441	148.712		635.321	0.01472	635.428	0.00786	635.222	0.00391
2370.09	0.15123	0.21068	0.29464	0.38583	0.48543	0.56411	0.65834		329.929	0.0073	324.441	47.079	324.441	158.995		635.996	0.0145	636.115	0.0084	635.903	0.00365
2372.01	0.15065	0.21071	0.29531	0.38655	0.48638	0.57009	0.65405		329.939	0.0132	324.441	50.305	324.441	169.602		636.68	0.01452	636.798	0.00794	636.586	0.00363
2373.94	0.15071	0.21238	0.29674	0.38686	0.48645	0.57636	0.65174		329.949	0.01439	324.441	53.817	324.441	180.614		637.357	0.01505	637.471	0.00794	637.268	0.00353
2375.87	0.15288	0.21521	0.2977	0.38755	0.48695	0.57868	0.65301		329.959	0.0102	324.441	57.479	324.441	192.189		638.027	0.01453	638.169	0.00797	637.943	0.00407
2377.8	0.15479	0.21691	0.29684	0.38697	0.48799	0.57767	0.65205		329.969	0.00172	324.442	61.196	324.442	204.146		638.713	0.01493	638.848	0.00791	638.628	0.0041
2379.73	0.15471	0.21732	0.29531	0.38691	0.48906	0.57574	0.64915		329.979	-0.00857	324.442	65.044	324.442	216.545		639.387	0.01466	639.53	0.00843	639.303	0.00369
2381.66	0.15349	0.21763	0.29505	0.38794	0.48933	0.57305	0.64619		329.989	-0.01774	324.442	69	324.442	229.353		640.072	0.01467	640.189	0.00818	639.986	0.00417
2383.59	0.15123	0.21742	0.2953	0.38722	0.48826	0.57083	0.6436		329.999	-0.02321	324.442	73.155	324.442	242.421		640.748	0.01496	640.874	0.00798	640.647	0.00412
2385.51	0.14978	0.21777	0.29602	0.38519	0.48651	0.56943	0.64291		330.009	-0.0232	324.442	77.474	324.442	255.753		641.425	0.01455	641.552	0.00856	641.327	0.00387
2387.44	0.15002	0.21859	0.29629	0.38372	0.48636	0.56778	0.64517		330.019	-0.01727	324.442	81.977	324.442	269.341		642.103	0.01507	642.215	0.0082	642.002	0.00395
2389.37	0.15065	0.21879	0.29583	0.38294	0.48781	0.56405	0.64776		330.029	-0.00694	324.442	86.613	324.442	283.153		642.792	0.01456	642.882	0.00859	642.683	0.00392
2391.3	0.15122	0.21885	0.29531	0.38329	0.48932	0.55999	0.64968		330.039	0.00421	324.443	91.38	324.443	297.097		643.463	0.01474	643.571	0.00809	643.348	0.00388
2393.23	0.15146	0.21878	0.29508	0.3833	0.49049	0.55643	0.65035		330.049	0.01189	324.443	96.252	324.443	311.08		644.142	0.01472	644.236	0.00808	644.03	0.00422
2395.16	0.15159	0.21838	0.29525	0.38307	0.49035	0.55551	0.64867		330.059	0.01328	324.443	101.288	324.443	325.164		644.827	0.01459	644.919	0.00837	644.705	0.00421
2397.08	0.15212	0.21775	0.29603	0.384	0.48892	0.55691	0.64545		330.069	0.00879	324.443	106.096	324.443	339.288		645.491	0.01456	645.601	0.00799	645.399	0.00416
2399.01	0.15222	0.21717	0.29634	0.38486	0.48912	0.55822	0.64288		330.079	0.00156	324.443	111.036	324.443	353.516		646.179	0.01503	646.289	0.00815	646.079	0.00375
2400.94	0.15203	0.21742	0.2961	0.38492	0.49042	0.55878	0.64189		330.089	-0.00464	324.443	115.976	324.443	368.052		646.85	0.01457	646.965	0.00859	646.765	0.00427
2402.87	0.15249	0.21875	0.29659	0.38473	0.49087	0.55939	0.64378		330.099	-0.00753	324.443	120.756	324.443	382.81		647.528	0.01502	647.658	0.00856	647.45	0.0042
2404.8	0.15231	0.21966	0.29655	0.3842	0.49035	0.55971	0.64655		330.109	-0.00691	324.444	125.538	324.444	397.537		648.206	0.01457	648.318	0.00808	648.122	0.00437
2406.73	0.1519	0.21954	0.29586	0.38401	0.48793	0.56053	0.64671		330.119	-0.00411	324.444	130.351	324.444	412.265		648.883	0.01459	649	0.00861	648.782	0.00427
2408.66	0.15124	0.21827	0.29508	0.38438	0.4849	0.5612	0.64379		330.129	-0.00138	324.444	135.05	324.444	426.856		649.548	0.01496	649.662	0.00812	649.479	0.00392
2410.58	0.15029	0.21591	0.29445	0.38411	0.48388	0.56032	0.64123		330.139	-0.00115	324.444	139.668	324.444	441.307		650.236	0.01508	650.344	0.0087	650.15	0.0038
2412.51	0.15015	0.2144	0.29375	0.383	0.48423	0.55797	0.6411		330.149	-0.00465	324.444	144.192	324.444	455.592		650.915	0.0146	651.023	0.00866	650.824	0.00426
2414.44	0.15106	0.21486	0.29414	0.38263	0.48403	0.55599	0.64147		330.159	-0.01049	324.445	148.754	324.445	469.721		651.589	0.01515	651.706	0.00867	651.505	0.00428
2416.37	0.15153	0.21595	0.2947	0.38293	0.4838	0.55538	0.64156		330.169	-0.01497	324.445	153.318	324.445	483.565		652.267	0.01462	652.365	0.00872	652.184	0.00429
2418.3	0.15161	0.21716	0.29441	0.38309	0.48376	0.55576	0.6395		330.179	-0.01473	324.445	158.068	324.445	497.17		652.947	0.01477	653.05	0.00816	652.856	0.00389
2420.23	0.15122	0.21886	0.29396	0.38362	0.48443	0.55595	0.63666		330.189	-0.00956	324.445	162.802	324.445	510.644		653.615	0.01462	653.723	0.00815	653.523	0.00439
2422.16	0.15067	0.21996	0.29361	0.38357	0.48679	0.55528	0.63712		330.199	-0.00264	324.445	167.481	324.445	523.68		654.3	0.01463	654.4	0.00834	654.188	0.0042
2424.08	0.15012	0.2202	0.29227	0.38243	0.48858	0.55271	0.63958		330.209	0.00214	324.445	172.207	324.445	536.235		654.973	0.01466	655.074	0.00834	654.861	0.0039
2426.01	0.14912	0.22066	0.29186	0.38169	0.48849	0.5514	0.64053		330.219	0.00317	324.445	176.924	324.445	548.189		655.653	0.01487	655.755	0.00816	655.556	0.00429
2427.94	0.14777	0.21969	0.29272	0.38141	0.48768	0.55161	0.63955		330.229	0.0018	324.445	181.48	324.445	559.378		656.338	0.01517	656.444	0.0086	656.222	0.00437
2429.87	0.14722	0.21718	0.29286	0.3815	0.48599	0.5533	0.63801		330.239	0.000419894	324.446	185.88	324.446	569.92		657.008	0.01493	657.131	0.00809	656.906	0.00422
2431.8	0.14801	0.21511	0.2932	0.38187	0.48357	0.55533	0.63692		330.249	7.26777e-05	324.446	190.071	324.446	579.677		657.676	0.01509	657.81	0.00863	657.584	0.00409
2433.72	0.14978	0.21363	0.29308	0.38106	0.48277	0.55626	0.6356		330.259	-0.000318588	324.446	194.181	324.446	588.701		658.345	0.0151	658.492	0.00815	658.262	0.0039
2435.65	0.15121	0.21281	0.29171	0.37947	0.4837	0.55491	0.63236		330.269	-0.00261	324.446	198.234	324.446	596.745		659.025	0.01512	659.173	0.00854	658.924	0.00445
2437.58	0.15143	0.21324	0.29068	0.37866	0.48481	0.55209	0.62873		330.279	-0.00744	324.446	202.177	324.446	603.807		659.703	0.01497	659.84	0.00864	659.612	0.00392
2439.51	0.15065	0.21398	0.2907	0.37996	0.48578	0.54891	0.62724		330.289	-0.01333	324.446	205.73	324.446	609.862		660.367	0.01501	660.524	0.00872	660.285	0.00393
2441.44	0.14954	0.21426	0.29104	0.38252	0.48564	0.54852	0.62778		330.299	-0.0177	324.447	208.976	324.447	614.583		661.039	0.01451	661.188	0.0084	660.953	0.00435
2443.37	0.14962	0.2148	0.2928	0.3836	0.48447	0.55112	0.63119		330.309	-0.01852	324.447	211.867	324.447	618.048		661.712	0.0151	661.875	0.00819	661.623	0.00419
2445.3	0.15091	0.2153	0.29428	0.38278	0.48344	0.55316	0.63555		330.319	-0.01551	324.447	214.268	324.447	620.102		662.383	0.0145	662.557	0.00826	662.292	0.00417
2447.22	0.15159	0.21468	0.29416	0.38092	0.48389	0.55437	0.63652		330.329	-0.01	324.447	216.204	324.447	620.625		663.06	0.01483	663.229	0.00881	662.957	0.00402
2449.15	0.15126	0.21327	0.29284	0.37938	0.48506	0.55465	0.63468		330.339	-0.00407	324.447	217.714	324.447	619.748		663.734	0.0146	663.893	0.00826	663.625	0.0045
2451.08	0.15025	0.21288	0.29168	0.37955	0.48627	0.55386	0.63247		330.349	0.000289707	324.447	218.946	324.447	617.459		664.41	0.01451	664.567	0.00827	664.295	0.00437
2453.01	0.14917	0.21318	0.29132	0.37969	0.48691	0.55379	0.6298		330.359	0.00175	324.447	219.758	324.447	613.691		665.089	0.01446	665.25	0.00834	664.971	0.00453
2454.94	0.14873	0.21397	0.29264	0.37926	0.48599	0.55435	0.62896		330.369	0.000224654	324.448	220.15	324.448	608.252		665.769	0.01453	665.934	0.00884	665.648	0.00438
2456.87	0.14882	0.21481	0.29428	0.37895	0.4839	0.55244	0.63019		330.379	-0.00266	324.448	220.082	324.448	601.169		666.433	0.01486	666.614	0.00882	666.321	0.00388
2458.8	0.14907	0.21475	0.29476	0.37797	0.48325	0.54958	0.63097		330.389	-0.00407	324.448	219.523	324.448	592.528		667.116	0.01455	667.291	0.00837	666.99	0.00421
2460.72	0.1484	0.2139	0.29392	0.37801	0.48392	0.54816	0.63049		330.399	-0.00172	324.448	218.388	324.448	582.292		667.795	0.01478	667.973	0.00833	667.667	0.00395
2462.65	0.14689	0.21278	0.29269	0.37949	0.48437	0.54732	0.63145		330.409	0.00433	324.448	216.669	324.448	570.778		668.46	0.01493	668.647	0.00876	668.346	0.00445
2464.58	0.14586	0.21157	0.29124	0.38041	0.48409	0.54685	0.63259		330.419	0.01166	324.448	214.427	324.448	557.917		669.143	0.01436	669.311	0.00833	669.025	0.00414
2466.51	0.14536	0.21156	0.29014	0.38112	0.48297	0.54649	0.62977		330.429	0.01741	324.449	211.595	324.449	543.632		669.821	0.01431	670.001	0.00823	669.703	0.00458
2468.44	0.14508	0.21294	0.29008	0.38159	0.48251	0.54638	0.62548		330.439	0.0201	324.449	208.314	324.449	528.086		670.491	0.0148	670.661	0.00871	670.372	0.00429
2470.37	0.14523	0.21422	0.29023	0.38103	0.48316	0.54578	0.62196		330.449	0.01982	324.449	204.611	324.449	510.952		671.169	0.01478	671.329	0.00876	671.051	0.0041
2472.3	0.14492	0.21467	0.29005	0.37992	0.48337	0.54413	0.61852		330.459	0.01712	324.449	200.382	324.449	492.359		671.851	0.01476	672.006	0.00872	671.729	0.00424
2474.22	0.14405	0.21348	0.29011	0.37893	0.48304	0.54239	0.61821		330.469	0.01212	324.449	195.534	324.449	472.336		672.52	0.01477	672.68	0.00823	672.397	0.00449
2476.15	0.14369	0.21138	0.28956	0.37794	0.482	0.54221	0.62003		330.479	0.00469	324.449	189.993	324.449	451.004		673.192	0.01476	673.35	0.00864	673.078	0.00444
2478.08	0.14471	0.21066	0.28906	0.37775	0.48166	0.54271	0.62076		330.489	-0.00482	324.45	183.833	324.45	428.555		673.846	0.01453	674.02	0.00821	673.751	0.00395
2480.01	0.14557	0.21133	0.28929	0.37833	0.48238	0.54382	0.62259		330.499	-0.01493	324.45	177.131	324.45	404.884		674.534	0.01427	674.701	0.00871	674.428	0.00435
2481.94	0.14565	0.21172	0.28937	0.37898	0.48179	0.54439	0.62371		330.509	-0.02311	324.45	169.882	324.45	380.14		675.196	0.01454	675.368	0.00829	675.113	0.00441
2483.86	0.14529	0.21135	0.28886	0.37807	0.48014	0.54299	0.61984		330.519	-0.02685	324.45	162.232	324.45	354.457		675.876	0.01469	676.055	0.00871	675.797	0.00407
2485.79	0.14486	0.21016	0.2886	0.37691	0.47906	0.54099	0.61475		330.529	-0.02548	324.45	154.214	324.45	327.895		676.547	0.01458	676.731	0.00862	676.462	0.00438
2487.72	0.14451	0.209	0.28859	0.37689	0.47849	0.54035	0.61307		330.539	-0.02125	324.45	145.896	324.45	300.552		677.209	0.01441	677.392	0.00882	677.137	0.00456
2489.65	0.14435	0.20923	0.28883	0.37831	0.47978	0.54146	0.61562		330.549	-0.01812	324.45	137.215	324.45	272.386		677.877	0.01448	678.067	0.00888	677.819	0.00402
2491.58	0.1432	0.21012	0.28869	0.38036	0.48143	0.54233	0.62021		330.559	-0.0189	324.451	128.187	324.451	243.232		678.547	0.01462	678.748	0.00859	678.478	0.00468
2493.51	0.14218	0.21104	0.28776	0.38171	0.48162	0.54208	0.62325		330.569	-0.02342	324.451	118.734	324.451	213.297		679.225	0.01397	679.401	0.0084	679.163	0.00465
2495.44	0.14201	0.21109	0.28634	0.38126	0.48126	0.54067	0.62073		330.579	-0.02947	324.451	108.815	324.451	182.543		679.9	0.01425	680.09	0.00827	679.828	0.00446
2497.36	0.14297	0.21072	0.28592	0.37945	0.48027	0.53935	0.61577		330.589	-0.035	324.451	98.49	324.451	151.195		680.576	0.01434	680.773	0.00875	680.482	0.00467
2499.29	0.14501	0.21044	0.28703	0.37733	0.47935	0.53921	0.61356		330.599	-0.0393	324.451	87.748	324.451	119.373		681.249	0.01415	681.448	0.00873	681.15	0.00434
2501.22	0.14689	0.20988	0.28844	0.37599	0.47912	0.53976	0.61422		330.609	-0.04234	324.451	76.76	324.451	86.948		681.922	0.01425	682.119	0.00851	681.815	0.00473
2503.15	0.1472	0.20902	0.28936	0.37519	0.47888	0.53782	0.6144		330.619	-0.04378	324.452	65.389	324.452	54.007		682.594	0.01413	682.782	0.0088	682.493	0.00438
2505.08	0.14683	0.20887	0.28865	0.37477	0.47851	0.53596	0.61404		330.629	-0.04312	324.452	53.661	324.452	20.697		683.273	0.01465	683.466	0.00827	683.152	0.00444
2507.01	0.14555	0.20912	0.2866	0.37463	0.47764	0.53586	0.61465		330.639	-0.04062	324.452	41.653	324.452	-12.91		683.935	0.01412	684.112	0.00868	683.834	0.00445
2508.94	0.14317	0.20986	0.2851	0.37424	0.47715	0.53752	0.61515		330.649	-0.0378	324.452	29.421	324.452	-46.566		684.621	0.01431	684.795	0.00822	684.504	0.00417
2510.86	0.14145	0.21047	0.28478	0.37388	0.47885	0.53946	0.61614		330.659	-0.03645	324.452	16.885	324.452	-80.149		685.295	0.0141	685.457	0.00812	685.177	0.00462
2512.79	0.14063	0.21034	0.28539	0.37419	0.48122	0.53933	0.61801		330.669	-0.03701	324.452	4.096	324.452	-113.438		685.978	0.01429	686.134	0.00842	685.851	0.00421
2514.72	0.14035	0.20951	0.28669	0.37471	0.48247	0.53655	0.61847		330.679	-0.03798	324.452	-8.845	324.452	-146.401		686.658	0.01458	686.795	0.00815	686.535	0.00417
2516.65	0.14095	0.20867	0.28672	0.37545	0.483	0.53482	0.6181		330.689	-0.03722	324.452	-21.99	324.452	-178.937		687.338	0.01399	687.456	0.0085	687.192	0.0047
2518.58	0.14227	0.20812	0.28552	0.37665	0.48178	0.53509	0.61832		330.699	-0.03386	324.453	-35.222	324.453	-210.989		688.011	0.01453	688.132	0.00821	687.86	0.00424
2520.51	0.14318	0.20829	0.28491	0.37746	0.48063	0.53564	0.61824		330.709	-0.02875	324.453	-48.424	324.453	-242.415		688.677	0.01403	688.794	0.0087	688.533	0.0042
2522.43	0.14366	0.20971	0.28553	0.37796	0.48195	0.53628	0.61817		330.719	-0.02302	324.453	-61.454	324.453	-273.227		689.359	0.01406	689.464	0.00855	689.218	0.00466
2524.36	0.14384	0.21167	0.28688	0.37861	0.48475	0.53746	0.6181		330.729	-0.01672	324.453	-74.307	324.453	-303.276		690.023	0.0141	690.158	0.00846	689.885	0.00422
2526.29	0.14317	0.212	0.28786	0.37867	0.48568	0.5392	0.61638		330.739	-0.00947	324.453	-87.029	324.453	-332.353		690.697	0.0146	690.818	0.00829	690.544	0.00447
2528.22	0.14229	0.21071	0.28728	0.37739	0.48495	0.54113	0.6144		330.749	-0.00201	324.454	-99.589	324.454	-360.401		691.374	0.01458	691.488	0.00856	691.227	0.00439
2530.15	0.14182	0.20839	0.28593	0.37625	0.4826	0.54208	0.61229		330.759	0.00352	324.454	-112.017	324.454	-387.319		692.036	0.01472	692.176	0.00853	691.885	0.00475
2532.08	0.14138	0.20622	0.28531	0.37589	0.48018	0.54039	0.60978		330.769	0.00535	324.454	-124.251	324.454	-412.933		692.709	0.01435	692.86	0.00863	692.549	0.00447
2534.01	0.1409	0.20547	0.28542	0.37662	0.47975	0.53804	0.60826		330.779	0.00401	324.454	-136.307	324.454	-437.42		693.381	0.01445	693.54	0.00853	693.238	0.00476
2535.93	0.14157	0.20578	0.28612	0.37786	0.48191	0.53754	0.60887		330.789	0.00217	324.454	-148.235	324.454	-460.678		694.051	0.01436	694.182	0.0085	693.907	0.00435
2537.86	0.14307	0.20647	0.28627	0.37731	0.48345	0.53938	0.60961		330.799	0.00247	324.454	-159.862	324.454	-482.714		694.725	0.01453	694.872	0.00833	694.587	0.00484
2539.79	0.14437	0.20772	0.28631	0.37532	0.48381	0.5404	0.61001		330.809	0.00531	324.454	-171.095	324.454	-503.771		695.392	0.0145	695.547	0.00828	695.258	0.00438
2541.72	0.14546	0.2087	0.28755	0.37451	0.48373	0.53976	0.61066		330.819	0.00835	324.454	-181.827	324.454	-523.689		696.066	0.01486	696.232	0.00862	695.948	0.00458
2543.65	0.14585	0.2092	0.28919	0.37568	0.48341	0.53776	0.61001		330.829	0.00804	324.455	-191.992	324.455	-542.191		696.745	0.01461	696.907	0.0082	696.621	0.00442
2545.58	0.14423	0.20875	0.28928	0.37708	0.48176	0.53604	0.60918		330.839	0.00215	324.455	-201.46	324.455	-559.321		697.416	0.01435	697.56	0.00835	697.294	0.0048
2547.51	0.14147	0.20782	0.28801	0.37833	0.48	0.53512	0.61086		330.849	-0.00848	324.455	-210.26	324.455	-575.006		698.092	0.01414			697.972	0.00435
2549.43	0.13964	0.20711	0.28592	0.37873	0.47857	0.53489	0.61144		330.859	-0.02017	324.455	-218.361	324.455	-589.231
2551.36	0.13877	0.20646	0.28503	0.37856	0.47731	0.53304	0.60816		330.869	-0.0286	324.455	-225.752	324.455	-601.99
2553.29	0.13876	0.20617	0.28582	0.37843	0.47651	0.53081	0.60425		330.879	-0.03121	324.455	-232.269	324.455	-613.151
2555.22	0.13931	0.20565	0.28703	0.3781	0.4763	0.52974	0.60147		330.889	-0.02797	324.456	-237.901	324.456	-622.798
2557.15	0.13948	0.20466	0.28717	0.37755	0.47625	0.53013	0.59931		330.899	-0.02032	324.456	-242.625	324.456	-631.125
2559.08	0.13927	0.20488	0.2865	0.37782	0.47747	0.53162	0.60066		330.909	-0.00995	324.456	-246.484	324.456	-637.965
2561	0.14027	0.20607	0.28597	0.37835	0.47883	0.53302	0.60218		330.919	0.00154	324.456	-249.532	324.456	-643.225
2562.93	0.14116	0.20656	0.28575	0.37775	0.47924	0.53372	0.60168		330.929	0.01239	324.456	-251.896	324.456	-646.741
2564.86	0.14091	0.20663	0.28556	0.37605	0.47902	0.53523	0.6022		330.939	0.02096	324.456	-253.489	324.456	-648.661
2566.79	0.14059	0.20622	0.28625	0.37451	0.47764	0.53588	0.60393		330.949	0.02643	324.457	-254.219	324.457	-649.237
2568.72	0.1405	0.20499	0.28708	0.37458	0.47772	0.53503	0.6045		330.959	0.029	324.457	-254.222	324.457	-648.372
2570.65	0.13978	0.20374	0.28755	0.37512	0.4801	0.5334	0.60538		330.969	0.02936	324.457	-253.622	324.457	-646.232
2572.57	0.13894	0.20316	0.28814	0.37512	0.48142	0.53159	0.60496		330.979	0.02815	324.457	-252.339	324.457	-642.662
2574.5	0.13825	0.20301	0.28796	0.37468	0.48189	0.53053	0.60359		330.989	0.02586	324.457	-250.277	324.457	-637.591
2576.43	0.13818	0.20321	0.28695	0.37487	0.48239	0.53105	0.60298		330.999	0.02294	324.457	-247.571	324.457	-631.265
2578.36	0.13976	0.20438	0.28577	0.37572	0.48192	0.53139	0.60332		331.009	0.01979	324.457	-244.277	324.457	-623.714
2580.29	0.14142	0.20545	0.28446	0.37636	0.4814	0.53124	0.60518				324.458	-240.592	324.458	-614.843
2582.22	0.14182	0.20568	0.2829	0.37648	0.48112	0.53016	0.60656				324.458	-236.561	324.458	-604.83
2584.15	0.14135	0.20544	0.28221	0.376	0.4803	0.52972	0.60569				324.458	-232.145	324.458	-593.596
2586.07	0.14141	0.2054	0.28269	0.37604	0.47948	0.53072	0.60375				324.458	-227.457	324.458	-581.141
2588	0.14176	0.20583	0.28394	0.37687	0.47865	0.53156	0.60129				324.458	-222.46	324.458	-567.758
2589.93	0.14274	0.20685	0.28573	0.37676	0.47843	0.53202	0.6003				324.458	-217.069	324.458	-553.56
2591.86	0.14401	0.2077	0.2876	0.37685	0.47943	0.53172	0.60281				324.459	-211.246	324.459	-538.547
2593.79	0.14421	0.20788	0.28864	0.37884	0.48075	0.53032	0.60562				324.459	-205.189	324.459	-523.034
2595.72	0.14302	0.20744	0.28813	0.38043	0.4817	0.5301	0.60719				324.459	-198.747	324.459	-506.912
2597.64	0.14192	0.20744	0.28657	0.38185	0.48146	0.53272	0.60777				324.459	-191.978	324.459	-490.243
2599.57	0.1411	0.20753	0.28501	0.38173	0.47961	0.53593	0.60715				324.459	-185.008	324.459	-473.388
2601.5	0.14086	0.20754	0.28434	0.3791	0.47856	0.53794	0.6053				324.459	-178.001	324.459	-456.416
2603.43	0.14102	0.20744	0.28484	0.3772	0.47957	0.53891	0.60333				324.459	-170.906	324.459	-439.551
2605.36	0.14031	0.20723	0.28528	0.37741	0.48112	0.5389	0.60125				324.46	-163.837	324.46	-422.655
2607.29	0.13969	0.20729	0.285	0.3778	0.48233	0.53867	0.59902				324.46	-156.809	324.46	-405.781
2609.22	0.14053	0.20795	0.28484	0.37832	0.48261	0.53734	0.59849				324.46	-149.928	324.46	-388.91
2611.14	0.14086	0.20786	0.28469	0.37801	0.48112	0.53516	0.5991				324.46	-143.248	324.46	-372.216
2613.07	0.14007	0.20643	0.28446	0.37748	0.47995	0.53287	0.59875				324.46	-136.871	324.46	-355.755
2615	0.13815	0.20458	0.28468	0.37775	0.47975	0.53152	0.5992				324.46	-130.698	324.46	-339.583
2616.93	0.13618	0.20338	0.28505	0.37873	0.47949	0.53195	0.60032				324.461	-124.549	324.461	-323.625
2618.86	0.13577	0.20265	0.28525	0.3785	0.47975	0.53259	0.60061				324.461	-118.51	324.461	-307.894
2620.79	0.13722	0.20228	0.28522	0.37739	0.47999	0.53193	0.6013				324.461	-112.491	324.461	-292.448
2622.72	0.13847	0.20156	0.28475	0.37654	0.47867	0.53059	0.59994				324.461	-106.534	324.461	-277.441
2624.64	0.13863	0.20026	0.28457	0.37639	0.47656	0.52846	0.59589				324.461	-100.762	324.461	-262.928
2626.57	0.13827	0.19995	0.28587	0.37702	0.47602	0.52586	0.59299				324.461	-95.035	324.461	-248.863
2628.5	0.1373	0.20034	0.28738	0.37837	0.47789	0.52516	0.59386				324.461	-89.53	324.461	-235.078
2630.43	0.13587	0.20085	0.28739	0.37879	0.48049	0.52538	0.59673				324.462	-84.329	324.462	-221.683
2632.36	0.13563	0.20154	0.28592	0.37882	0.48141	0.52625	0.59949				324.462	-79.438	324.462	-208.689
2634.29	0.13574	0.201	0.28337	0.37741	0.47975	0.52553	0.60055				324.462	-74.927	324.462	-196.326
2636.21	0.13478	0.1996	0.28089	0.37358	0.47612	0.52419	0.60111				324.462	-70.841	324.462	-184.591
2638.14	0.13394	0.1986	0.28006	0.36994	0.47293	0.52324	0.6016				324.462	-67.138	324.462	-173.246
2640.07	0.13352	0.1977	0.2795	0.3677	0.47109	0.52229	0.60209				324.462	-63.653	324.462	-162.339
2642	0.13335	0.19695	0.27882	0.36718	0.46998	0.52105	0.60026				324.462	-60.417	324.462	-151.902
2643.93	0.13443	0.19738	0.27885	0.36873	0.46861	0.52061	0.597				324.463	-57.367	324.463	-141.798
2645.86	0.13513	0.19767	0.27892	0.37049	0.46779	0.52145	0.59382				324.463	-54.584	324.463	-132.074
2647.78	0.13467	0.19715	0.27886	0.37182	0.46868	0.52354	0.59228				324.463	-52.117	324.463	-122.709
2649.71	0.13437	0.19673	0.27944	0.3735	0.4705	0.52606	0.59209				324.463	-49.678	324.463	-113.819
2651.64	0.13429	0.19685	0.28	0.37421	0.47112	0.52765	0.5926				324.463	-47.151	324.463	-105.245
2653.57	0.1341	0.19673	0.27997	0.37335	0.47147	0.52748	0.59412				324.463	-44.79	324.463	-97.033
2655.5	0.13447	0.19687	0.2797	0.37221	0.47196	0.52714	0.5975				324.464	-42.66	324.464	-89.357
2657.43	0.13437	0.19672	0.27932	0.37104	0.47249	0.52746	0.59836				324.464	-40.725	324.464	-81.878
2659.36	0.13401	0.19631	0.27897	0.37027	0.47308	0.52621	0.5963				324.464	-39.07	324.464	-74.774
2661.28	0.13358	0.19698	0.27869	0.37047	0.47273	0.52437	0.59295				324.464	-37.682	324.464	-68.083
2663.21	0.13269	0.1981	0.27869	0.37047	0.47103	0.52319	0.58945				324.464	-36.391	324.464	-61.918
2665.14	0.13175	0.19843	0.27855	0.3712	0.46944	0.52359	0.58845				324.464	-35.197	324.464	-56.288
2667.07	0.13124	0.19784	0.27826	0.37239	0.46913	0.52449	0.58988				324.464	-34.074	324.464	-51.111
2669	0.13138	0.19659	0.2786	0.37232	0.46979	0.52414	0.59076				324.465	-32.836	324.465	-46.269
2670.93	0.13237	0.19605	0.27958	0.37164	0.47075	0.52284	0.59108				324.465	-31.711	324.465	-41.85
2672.86	0.13294	0.19659	0.28058	0.37107	0.47186	0.52244	0.59185				324.465	-30.737	324.465	-37.688
2674.78	0.13314	0.19685	0.28189	0.37091	0.47348	0.52317	0.59287				324.465	-29.749	324.465	-33.552
2676.71	0.13304	0.19638	0.28274	0.37215	0.47531	0.52639	0.5936				324.465	-28.85	324.465	-29.591
2678.64	0.13238	0.19579	0.28224	0.37332	0.47653	0.52874	0.59338				324.465	-28.018	324.465	-25.843
2680.57	0.13217	0.19627	0.28095	0.37421	0.47678	0.52815	0.59304				324.466	-27.236	324.466	-22.136
2682.5	0.13237	0.19782	0.27934	0.37455	0.47593	0.52644	0.5924				324.466	-26.504	324.466	-18.595
2684.43	0.13185	0.19869	0.2781	0.37396	0.47416	0.52486	0.5919				324.466	-25.827	324.466	-15.372
2686.35	0.13114	0.1982	0.27811	0.37352	0.47261	0.52336	0.59167				324.466	-25.289	324.466	-12.448
2688.28	0.13088	0.19667	0.27899	0.37316	0.47227	0.52228	0.59105				324.466	-24.735	324.466	-9.838
2690.21	0.13111	0.19567	0.28021	0.37283	0.47332	0.52175	0.59153				324.466	-24.315	324.466	-7.379
2692.14	0.13154	0.19662	0.28108	0.37375	0.47537	0.52186	0.59368				324.466	-23.919	324.466	-5.211
2694.07	0.13152	0.19819	0.28089	0.37464	0.47723	0.52386	0.5971				324.467	-23.341	324.467	-3.324
2696	0.13121	0.1984	0.28033	0.37517	0.47814	0.52676	0.59965				324.467	-22.876	324.467	-1.672
2697.93	0.13075	0.19768	0.28017	0.37651	0.47823	0.52824	0.60002				324.467	-22.597	324.467	-0.405
2699.85	0.13064	0.19701	0.2803	0.37833	0.47841	0.52877	0.59925				324.467	-22.235	324.467	0.635
2701.78	0.13104	0.19694	0.28082	0.37888	0.47895	0.52927	0.59916				324.467	-21.943	324.467	1.566
2703.71	0.1311	0.19696	0.2811	0.37742	0.47843	0.52801	0.59788				324.467	-21.754	324.467	2.576
2705.64	0.13112	0.1969	0.28114	0.37552	0.47772	0.52675	0.59682				324.467	-21.633	324.467	3.536
2707.57	0.13247	0.19719	0.282	0.37499	0.47796	0.52738	0.5971				324.468	-21.585	324.468	4.301
2709.5	0.13322	0.19781	0.28267	0.37491	0.47868	0.52791	0.59783				324.468	-21.598	324.468	5.124
2711.43	0.13225	0.19792	0.28266	0.37494	0.47945	0.52887	0.59884				324.468	-21.635	324.468	5.827
2713.35	0.13013	0.19673	0.28184	0.37519	0.47956	0.52854	0.60022				324.468	-21.745	324.468	6.493
2715.28	0.12809	0.19449	0.28022	0.37489	0.47734	0.52604	0.59966				324.468	-21.845	324.468	7.066
2717.21	0.12767	0.19214	0.27894	0.37465	0.4748	0.52439	0.59892				324.468	-21.897	324.468	7.618
2719.14	0.12961	0.19146	0.27877	0.37565	0.47302	0.52559	0.59931				324.469	-21.763	324.469	8.044
2721.07	0.13194	0.19282	0.28007	0.37738	0.47245	0.52872	0.6007				324.469	-21.576	324.469	8.26
2722.99	0.13269	0.19501	0.28262	0.37938	0.47465	0.53268	0.60281				324.469	-21.292	324.469	8.375
2724.92	0.13203	0.19738	0.28461	0.38176	0.47905	0.53466	0.60385				324.469	-21.071	324.469	8.515
2726.85	0.13107	0.19904	0.28525	0.38312	0.48255	0.53445	0.604				324.469	-20.818	324.469	8.679
2728.78	0.13054	0.19888	0.2843	0.38222	0.48364	0.53385	0.60464				324.469	-20.426	324.469	8.844
2730.71	0.13015	0.19786	0.28235	0.37949	0.48208	0.53343	0.6055				324.469	-19.978	324.469	8.983
2732.64	0.12955	0.19701	0.28167	0.37619	0.47981	0.53399	0.60679				324.47	-19.554	324.47	9.265
2734.57	0.12871	0.19669	0.28193	0.3735	0.47844	0.53444	0.60707				324.47	-19.13	324.47	9.675
2736.49	0.12845	0.19786	0.28286	0.37451	0.48003	0.53573	0.60548				324.47	-18.585	324.47	10.242
2738.42	0.12883	0.199	0.28447	0.3791	0.48389	0.53865	0.60581				324.47	-17.894	324.47	11.068
2740.35	0.12997	0.19909	0.28568	0.38438	0.48696	0.54167	0.60819				324.47	-17.122	324.47	12.024
2742.28	0.13115	0.19865	0.28634	0.38811	0.48728	0.54368	0.61106				324.47	-16.24	324.47	13.174
2744.21	0.13149	0.19756	0.28594	0.38766	0.48602	0.54314	0.61186				324.471	-15.352	324.471	14.337
2746.14	0.13147	0.19607	0.28453	0.38387	0.48321	0.54043	0.60951				324.471	-14.593	324.471	15.749
2748.07	0.13113	0.19559	0.28392	0.3808	0.48211	0.53849	0.60725				324.471	-13.778	324.471	17.299
2749.99	0.13022	0.19546	0.28395	0.37976	0.48414	0.53891	0.60925				324.471	-12.754	324.471	19.017
2751.92	0.13007	0.1958	0.28451	0.38034	0.48649	0.54042	0.61342				324.471	-11.593	324.471	20.847
2753.85	0.13064	0.1973	0.28585	0.3825	0.48787	0.54168	0.61665				324.471	-10.341	324.471	22.606
2755.78	0.13088	0.19835	0.28621	0.38432	0.48808	0.54036	0.61592				324.471	-9.084	324.471	24.711
2757.71	0.13145	0.19819	0.28601	0.38443	0.48666	0.53927	0.61361				324.472	-7.863	324.472	26.951
2759.64	0.13149	0.19717	0.28618	0.38292	0.48575	0.53927	0.61319				324.472	-6.618	324.472	29.424
2761.57	0.13096	0.19573	0.28539	0.38141	0.48602	0.5399	0.61557				324.472	-5.254	324.472	32.138
2763.49	0.1319	0.1953	0.28449	0.38231	0.4871	0.54136	0.6187				324.472	-3.787	324.472	35.052
2765.42	0.1336	0.19624	0.28409	0.38448	0.48938	0.54279	0.6194				324.472	-2.147	324.472	38.082
2767.35	0.13467	0.19766	0.28483	0.38722	0.49101	0.54401	0.61926				324.472	-0.375	324.472	41.389
2769.28	0.13507	0.19982	0.28705	0.38951	0.49177	0.54649	0.62137				324.473	1.363	324.473	44.949
2771.21	0.13402	0.20049	0.28917	0.38909	0.49259	0.54808	0.62441				324.473	3.112	324.473	48.867
2773.14	0.13246	0.19927	0.29038	0.3871	0.49336	0.54841	0.62586				324.473	4.959	324.473	53.074
2775.06	0.13198	0.19766	0.2905	0.38633	0.49417	0.54786	0.62547				324.473	6.937	324.473	57.595
2776.99	0.13204	0.19592	0.28896	0.38618	0.49351	0.5466	0.62338				324.473	9.046	324.473	62.287
2778.92	0.13218	0.19459	0.28795	0.38634	0.49163	0.54655	0.623				324.473	11.209	324.473	67.292
2780.85	0.13241	0.19492	0.28848	0.3871	0.49066	0.54813	0.6259				324.474	13.515	324.474	72.512
2782.78	0.13222	0.19607	0.28841	0.3881	0.4911	0.54984	0.62879				324.474	15.963	324.474	77.925
2784.71	0.1318	0.19794	0.2891	0.38981	0.4945	0.55282	0.62937				324.474	18.531	324.474	83.673
2786.64	0.13142	0.19978	0.29021	0.39182	0.49885	0.55515	0.63043				324.474	21.369	324.474	89.583
2788.56	0.13098	0.20152	0.29039	0.39362	0.50047	0.55598	0.63271				324.474	24.217	324.474	95.78
2790.49	0.13176	0.20247	0.28987	0.3945	0.49997	0.55618	0.63388				324.474	27.162	324.474	102.224
2792.42	0.13399	0.20177	0.28977	0.39423	0.49857	0.55455	0.63474				324.474	30.313	324.474	109.058
2794.35	0.1357	0.20074	0.29021	0.39396	0.49779	0.55364	0.63593				324.474	33.699	324.474	116.072
2796.28	0.13614	0.20004	0.29155	0.39355	0.49953	0.55384	0.63796				324.475	37.148	324.475	123.222
2798.21	0.1359	0.199	0.29326	0.39246	0.50176	0.55396	0.64161				324.475	40.731	324.475	130.553
2800.13	0.13526	0.1987	0.29438	0.39217	0.50283	0.55537	0.64565				324.475	44.412	324.475	137.982
2802.06	0.1346	0.19951	0.29396	0.39344	0.50187	0.55768	0.64651				324.475	48.17	324.475	145.443
2803.99	0.1339	0.19991	0.2926	0.39436	0.49941	0.55918	0.64449				324.475	52.062	324.475	152.982
2805.92	0.13267	0.19939	0.29132	0.39528	0.49812	0.5596	0.64268				324.475	56.03	324.475	160.532
2807.85	0.13172	0.19917	0.29092	0.39643	0.49798	0.55902	0.64499				324.476	59.956	324.476	168.023
2809.78	0.13251	0.19936	0.29182	0.3971	0.49933	0.55952	0.65004				324.476	64.026	324.476	175.492
2811.7	0.13395	0.19967	0.29359	0.39778	0.5015	0.5615	0.65445				324.476	68.088	324.476	182.807
2813.63	0.13422	0.20084	0.29548	0.39796	0.50325	0.56419	0.65646				324.476	72.215	324.476	190.047
2815.56	0.13383	0.20167	0.29721	0.3979	0.50545	0.56709	0.65762				324.476	76.301	324.476	197.365
2817.49	0.13341	0.20248	0.29867	0.40003	0.5092	0.56941	0.65841				324.476	80.332	324.476	204.628
2819.42	0.13314	0.20518	0.30042	0.40463	0.51287	0.5735	0.65989				324.476	84.194	324.476	211.95
2821.35	0.13372	0.2077	0.30158	0.40781	0.51494	0.57668	0.66094				324.477	87.711	324.477	219.371
2823.28	0.13455	0.20891	0.30192	0.40828	0.51444	0.57658	0.66117				324.477	90.983	324.477	226.839
2825.2	0.13461	0.2095	0.30176	0.40712	0.51266	0.57541	0.65936				324.477	94.082	324.477	234.183
2827.13	0.13455	0.20833	0.30077	0.40627	0.51197	0.57349	0.65917				324.477	96.962	324.477	241.309
2829.06	0.13455	0.2068	0.29967	0.40619	0.51245	0.5722	0.66251				324.477	99.524	324.477	247.987
2830.99	0.13445	0.20546	0.29799	0.40663	0.51201	0.57387	0.66515				324.477	101.946	324.477	254.232
2832.92	0.13433	0.20244	0.29539	0.4052	0.51031	0.57551	0.6642				324.478	104.017	324.478	259.964
2834.85	0.13418	0.19884	0.29333	0.40122	0.50782	0.57681	0.66207				324.478	105.811	324.478	265.121
2836.78	0.134	0.19748	0.29311	0.39901	0.50627	0.57937	0.65788				324.478	107.511	324.478	269.75
2838.7	0.13368	0.19859	0.29416	0.40054	0.50827	0.58137	0.65562				324.478	108.878	324.478	273.759
2840.63	0.13328	0.20119	0.29533	0.40324	0.51184	0.58039	0.65766				324.478	109.97	324.478	277.228
2842.56	0.13309	0.20363	0.29639	0.40624	0.51439	0.57947	0.66076				324.478	110.915	324.478	280.199
2844.49	0.13308	0.20519	0.29686	0.40806	0.51506	0.58001	0.66345				324.478	111.443	324.478	282.652
2846.42	0.13349	0.20524	0.29631	0.40633	0.51379	0.58098	0.66705				324.479	111.744	324.479	284.489
2848.35	0.13421	0.20529	0.29746	0.40474	0.51307	0.58273	0.67268				324.479	111.992	324.479	285.626
2850.27	0.13413	0.20517	0.30026	0.40619	0.51512	0.58491	0.67689				324.479	112.021	324.479	286.133
2852.2	0.13383	0.20432	0.30277	0.40808	0.51803	0.58512	0.67768				324.479	111.889	324.479	286.044
2854.13	0.13339	0.20381	0.30544	0.40992	0.52087	0.58463	0.67633				324.479	111.545	324.479	285.2
2856.06	0.13298	0.20421	0.30697	0.41091	0.52165	0.58505	0.67406				324.479	110.991	324.479	283.448
2857.99	0.13295	0.20549	0.30787	0.41224	0.52248	0.58954	0.67696				324.48	110.238	324.48	280.569
2859.92	0.13277	0.2082	0.31209	0.41726	0.52782	0.59845	0.68742				324.48	109.19	324.48	276.577
2861.84	0.13247	0.21051	0.31672	0.42449	0.5337	0.6064	0.69814				324.48	108.008	324.48	271.377
2863.77	0.13315	0.21141	0.31813	0.42793	0.53532	0.60878	0.7041				324.48	106.603	324.48	264.909
2865.7	0.134	0.20966	0.31495	0.42548	0.53278	0.6044	0.70372				324.48	104.92	324.48	257.339
2867.63	0.13431	0.20552	0.30861	0.41829	0.52737	0.59737	0.69724				324.48	102.901	324.48	248.685
2869.56	0.1346	0.20387	0.30692	0.41572	0.52667	0.59786	0.69628				324.481	100.459	324.481	239.148
2871.49	0.13396	0.20715	0.31481	0.42251	0.53548	0.60771	0.70424				324.481	97.552	324.481	228.652
2873.42	0.13314	0.21137	0.3241	0.43139	0.54483	0.61767	0.71341				324.481	94.374	324.481	217.231
2875.34	0.13315	0.2127	0.32689	0.43451	0.54819	0.62275	0.71812				324.481	90.794	324.481	204.981
2877.27	0.13314	0.20844	0.3191	0.42838	0.54364	0.61918	0.71543				324.481	86.87	324.481	191.865
2879.2	0.13327	0.20465	0.31052	0.42091	0.5376	0.61332	0.71167				324.481	82.707	324.481	177.945
2881.13	0.13393	0.20927	0.31649	0.42758	0.54159	0.61877	0.71765				324.481	78.186	324.481	163.453
2883.06	0.1338	0.21775	0.33087	0.44173	0.55209	0.63003	0.72972				324.481	73.256	324.481	148.262
2884.99	0.13342	0.2222	0.33952	0.44965	0.55778	0.63544	0.7367				324.482	68.161	324.482	132.39
2886.91	0.13367	0.21861	0.33495	0.4445	0.55267	0.63155	0.73346				324.482	62.792	324.482	116.018
2888.84	0.13466	0.2098	0.31985	0.42963	0.54159	0.61946	0.7227				324.482	57.046	324.482	99.031
2890.77	0.13605	0.21213	0.31951	0.43149	0.54683	0.61981	0.72581				324.482	50.905	324.482	81.537
2892.7	0.13632	0.22755	0.34117	0.45633	0.56951	0.63839	0.74716				324.482	44.408	324.482	63.467
2894.63	0.13603	0.23899	0.36006	0.4761	0.58786	0.65294	0.76526				324.483	37.696	324.483	45.15
2896.56	0.13565	0.23925	0.36236	0.47786	0.58879	0.65281	0.76949				324.483	30.752	324.483	26.653
2898.49	0.13554	0.22777	0.34534	0.45925	0.56802	0.63741	0.76033				324.483	23.813	324.483	8.184
2900.41	0.1363	0.21742	0.32887	0.43967	0.54837	0.62505	0.75189				324.483	16.815	324.483	-10.325
2902.34	0.13786	0.227	0.34293	0.45172	0.56265	0.64143	0.76798				324.483	9.804	324.483	-28.58
2904.27	0.13908	0.24317	0.36789	0.47661	0.58971	0.66581	0.79097				324.483	2.687	324.483	-46.53
2906.2	0.14024	0.24881	0.37779	0.4864	0.60223	0.67556	0.7965				324.483	-4.363	324.483	-64.214
2908.13	0.1406	0.24004	0.36482	0.47525	0.59186	0.66685	0.77981				324.483	-11.435	324.483	-81.528
2910.06	0.13902	0.22301	0.3377	0.44999	0.56561	0.64468	0.75617				324.484	-18.434	324.484	-98.466
2911.99	0.13697	0.22747	0.34428	0.45444	0.56803	0.65142	0.76691				324.484	-25.368	324.484	-114.912
2913.91	0.13683	0.25587	0.38882	0.49627	0.6072	0.69331	0.8097				324.484	-31.98	324.484	-130.913
2915.84	0.13754	0.27456	0.4193	0.52708	0.6367	0.72286	0.83687				324.484	-38.276	324.484	-146.386
2917.77	0.13816	0.2713	0.41535	0.52679	0.63731	0.72164	0.8336				324.484	-44.382	324.484	-161.38
2919.7	0.13804	0.24733	0.37683	0.49468	0.60642	0.68805	0.79833				324.484	-50.427	324.484	-176.004
2921.63	0.13639	0.23269	0.35143	0.47368	0.58759	0.66575	0.77634				324.485	-56.299	324.485	-190.255
2923.56	0.13485	0.25569	0.38594	0.50641	0.62246	0.70297	0.81297				324.485	-61.905	324.485	-203.864
2925.48	0.13452	0.28405	0.42987	0.54858	0.66453	0.75079	0.85714				324.485	-67.277	324.485	-216.961
2927.41	0.13485	0.28729	0.43862	0.55682	0.67297	0.765	0.86687				324.485	-72.493	324.485	-229.498
2929.34	0.13565	0.26316	0.40557	0.52342	0.64285	0.73633	0.83943				324.485	-77.254	324.485	-241.147
2931.27	0.1359	0.23109	0.35535	0.47309	0.59531	0.68337	0.79544				324.485	-81.581	324.485	-252.165
2933.2	0.13611	0.23934	0.36739	0.48462	0.60535	0.68572	0.80455				324.486	-85.481	324.486	-262.483
2935.13	0.13719	0.27706	0.42425	0.54238	0.65851	0.73825	0.85669				324.486	-89.051	324.486	-271.883
2937.05	0.13792	0.29689	0.45258	0.57476	0.68529	0.76781	0.88416				324.486	-92.192	324.486	-280.499
2938.98	0.13788	0.28728	0.43746	0.56471	0.66976	0.75827	0.87492				324.486	-94.79	324.486	-288.399
2940.91	0.13808	0.25499	0.38777	0.51754	0.62021	0.71561	0.83411				324.486	-97.02	324.486	-295.361
2942.84	0.13785	0.24317	0.36994	0.4984	0.60356	0.69856	0.81633				324.486	-99.075	324.486	-301.625
2944.77	0.13709	0.27414	0.42219	0.54746	0.65631	0.7459	0.85785				324.486	-100.564	324.486	-307.199
2946.7	0.13688	0.30242	0.46895	0.59152	0.70365	0.79185	0.89812				324.487	-101.583	324.487	-312.014
2948.63	0.13716	0.30208	0.47073	0.59054	0.70644	0.79635	0.89962				324.487	-102.046	324.487	-316.315
2950.55	0.13772	0.27356	0.42744	0.54586	0.66318	0.75583	0.86476				324.487	-102.118	324.487	-319.914
2952.48	0.13915	0.25221	0.39136	0.50955	0.62311	0.71721	0.83336				324.487	-101.868	324.487	-322.557
2954.41	0.14057	0.28285	0.43579	0.55404	0.6645	0.75472	0.87755				324.487	-101.475	324.487	-324.299
2956.34	0.14115	0.32491	0.49797	0.6164	0.72636	0.81586	0.9418				324.487	-100.714	324.487	-325.171
2958.27	0.14118	0.33357	0.50892	0.62788	0.74059	0.83529	0.96012				324.488	-99.595	324.488	-325.132
2960.2	0.14084	0.30422	0.46384	0.58564	0.70414	0.8023	0.92389				324.488	-98.113	324.488	-324.087
2962.12	0.14027	0.25677	0.39237	0.51667	0.64077	0.73761	0.85851				324.488	-96.319	324.488	-322.39
2964.05	0.14006	0.24579	0.37799	0.50296	0.6264	0.72003	0.83838				324.488	-94.271	324.488	-319.985
2965.98	0.13998	0.27355	0.42544	0.5498	0.67025	0.76189	0.88099				324.488	-92.03	324.488	-316.775
2967.91	0.14055	0.2886	0.45276	0.5762	0.69461	0.79021	0.90939				324.488	-89.564	324.488	-312.981
2969.84	0.14113	0.27683	0.43728	0.56156	0.68058	0.78228	0.90079				324.488	-86.944	324.488	-308.697
2971.77	0.14042	0.24703	0.39064	0.51835	0.63748	0.74155	0.86129				324.489	-84.338	324.489	-303.771
2973.7	0.13884	0.23764	0.37585	0.50601	0.62089	0.72245	0.84348				324.489	-81.726	324.489	-298.528
2975.62	0.13714	0.26526	0.42141	0.54963	0.65864	0.7574	0.87614				324.489	-78.9	324.489	-293.032
2977.55	0.13589	0.28897	0.46102	0.58563	0.69296	0.78866	0.90537				324.489	-76.243	324.489	-287.061
2979.48	0.13573	0.28611	0.45803	0.58218	0.69207	0.78636	0.90397				324.489	-73.762	324.489	-280.831
2981.41	0.13578	0.259	0.41426	0.5402	0.65838	0.75271	0.87412				324.489	-71.078	324.489	-274.468
2983.34	0.13535	0.23709	0.37509	0.50147	0.6278	0.72243	0.8483				324.49	-68.356	324.49	-267.741
2985.27	0.13464	0.25047	0.39084	0.52144	0.64451	0.74234	0.86616				324.49	-65.916	324.49	-260.732
2987.2	0.13363	0.27324	0.42466	0.55964	0.6754	0.77803	0.89638				324.49	-63.698	324.49	-253.572
2989.12	0.13294	0.27568	0.43002	0.56638	0.67933	0.78296	0.90059				324.49	-61.684	324.49	-245.83
2991.05	0.1325	0.25656	0.40326	0.53979	0.65175	0.75498	0.87657				324.49	-59.756	324.49	-238.056
2992.98	0.13167	0.22886	0.36291	0.49786	0.61269	0.71468	0.8388				324.49	-57.895	324.49	-230.327
2994.91	0.13089	0.21958	0.35131	0.48101	0.60372	0.70294	0.82743				324.49	-56.085	324.49	-222.649
2996.84	0.13107	0.22852	0.36633	0.49467	0.62081	0.71908	0.84086				324.49	-54.56	324.49	-214.901
2998.77	0.13227	0.23339	0.37383	0.50591	0.63276	0.73163	0.85033				324.491	-53.264	324.491	-207.22
3000.7	0.13408	0.23259	0.37305	0.50772	0.63775	0.73964	0.85605				324.491	-52.178	324.491	-199.535
3002.62	0.13523	0.23237	0.37313	0.50838	0.64093	0.7457	0.85881				324.491	-51.305	324.491	-191.712
3004.55	0.13491	0.24293	0.38924	0.52437	0.65701	0.76133	0.87381				324.491	-50.658	324.491	-183.878
3006.48	0.13435	0.27289	0.43341	0.56852	0.70027	0.80269	0.91909				324.491	-50.186	324.491	-176.06
3008.41	0.13368	0.32803	0.51781	0.65222	0.7811	0.88107	1.00106				324.491	-49.971	324.491	-168.122
3010.34	0.1325	0.41362	0.69469	0.8142	0.93209	1.01702	1.12857				324.492	-49.788	324.492	-160.227
3012.26	0.1324	0.52417	0.99436	1.07074	1.15656	1.21222	1.2887				324.492	-49.561	324.492	-152.47
3014.19	0.13254	0.61461	1.23054	1.27711	1.33688	1.36824	1.40554				324.492	-49.241	324.492	-144.766
3016.12	0.13222	0.62526	1.2565	1.30085	1.35593	1.38299	1.40244				324.492	-48.882	324.492	-137.097
3018.05	0.13244	0.54612	1.05705	1.12646	1.19834	1.24748	1.27744				324.492	-48.306	324.492	-129.601
3019.98	0.13337	0.41723	0.72962	0.83994	0.94376	1.03043	1.09337				324.492	-47.614	324.492	-122.386
3021.91	0.13326	0.29769	0.45528	0.59305	0.72504	0.83864	0.93718				324.493	-46.758	324.493	-115.432
3023.84	0.13336	0.23963	0.37195	0.50734	0.64195	0.75805	0.87327				324.493	-45.651	324.493	-108.803
3025.76	0.13408	0.23493	0.37634	0.51173	0.64269	0.75588	0.87873				324.493	-44.423	324.493	-102.25
3027.69	0.13435	0.23942	0.38459	0.52223	0.65118	0.76625	0.89315				324.493	-42.978	324.493	-96.028
3029.62	0.13393	0.23705	0.37929	0.51857	0.64908	0.76613	0.8967				324.493	-41.275	324.493	-90.269
3031.55	0.13426	0.22691	0.36383	0.50514	0.63798	0.75183	0.88651				324.493	-39.408	324.493	-84.784
3033.48	0.13339	0.21982	0.35671	0.49914	0.63129	0.74084	0.87432				324.493	-37.397	324.493	-79.491
3035.41	0.13172	0.22414	0.36619	0.51017	0.63911	0.74445	0.87535				324.494	-35.24	324.494	-74.54
3037.34	0.13083	0.23072	0.37712	0.52196	0.6469	0.75382	0.88439				324.494	-32.873	324.494	-69.863
3039.26	0.12982	0.22933	0.37605	0.52081	0.64204	0.75783	0.88954				324.494	-30.244	324.494	-65.241
3041.19	0.12859	0.22094	0.36579	0.5095	0.62924	0.752	0.88599				324.494	-27.53	324.494	-60.921
3043.12	0.12828	0.22377	0.37265	0.51449	0.63454	0.75522	0.88961				324.494	-24.539	324.494	-56.815
3045.05	0.1291	0.24237	0.40229	0.54379	0.66256	0.77857	0.90766				324.494	-21.359	324.494	-52.904
3046.98	0.13053	0.25744	0.42475	0.56831	0.6845	0.79764	0.92179				324.495	-18.106	324.495	-49.349
3048.91	0.13214	0.25649	0.42062	0.56734	0.68405	0.7968	0.9192				324.495	-14.772	324.495	-45.927
3050.84	0.13301	0.24312	0.39643	0.54584	0.66887	0.78337	0.90461				324.495	-11.427	324.495	-42.62
3052.76	0.13308	0.25157	0.41121	0.55824	0.69057	0.80125	0.91259				324.495	-8.12	324.495	-39.415
3054.69	0.13265	0.28808	0.47238	0.61341	0.75168	0.85298	0.95159				324.495	-4.93	324.495	-36.274
3056.62	0.1329	0.31572	0.5177	0.65523	0.795	0.89266	0.98355				324.495	-1.874	324.495	-33.39
3058.55	0.13337	0.31015	0.50986	0.64869	0.78491	0.88709	0.98169				324.495	1.102	324.495	-30.708
3060.48	0.13389	0.28091	0.46056	0.60516	0.73641	0.84362	0.95303				324.496	3.942	324.496	-28.127
3062.41	0.1337	0.27507	0.44828	0.59629	0.7237	0.82912	0.95262				324.496	6.604	324.496	-25.673
3064.33	0.13299	0.30929	0.50349	0.64775	0.77218	0.87292	0.99326				324.496	9.166	324.496	-23.46
3066.26	0.13259	0.33783	0.55379	0.69305	0.8132	0.91637	1.02698				324.496	11.849	324.496	-21.358
3068.19	0.1334	0.32726	0.54162	0.67977	0.79712	0.91141	1.0165				324.496	14.421	324.496	-19.354
3070.12	0.13418	0.28996	0.48285	0.62482	0.7412	0.86841	0.97011				324.496	16.798	324.496	-17.501
3072.05	0.13417	0.27522	0.45632	0.60367	0.71857	0.85652	0.94951				324.497	18.896	324.497	-15.908
3073.98	0.13346	0.30007	0.4928	0.64399	0.75675	0.89328	0.98083				324.497	20.672	324.497	-14.639
3075.91	0.13229	0.32125	0.52599	0.67654	0.78963	0.91935	1.00744				324.497	22.084	324.497	-13.597
3077.83	0.13095	0.30668	0.50611	0.65434	0.77144	0.89798	0.99546				324.497	23.275	324.497	-12.809
3079.76	0.13019	0.27969	0.46234	0.61139	0.73059	0.85773	0.96941				324.497	24.162	324.497	-12.177
3081.69	0.12994	0.2932	0.4826	0.63166	0.75341	0.8674	0.99351				324.497	24.823	324.497	-11.692
3083.62	0.13081	0.33792	0.55489	0.69894	0.82618	0.92707	1.05325				324.497	25.128	324.497	-11.485
3085.55	0.13322	0.36019	0.59302	0.73464	0.86732	0.96093	1.08572				324.498	25.034	324.498	-11.517
3087.48	0.13489	0.3342	0.55687	0.70023	0.83615	0.93064	1.05647				324.498	24.675	324.498	-11.831
3089.4	0.13454	0.29314	0.49605	0.64126	0.77415	0.87973	1.00261				324.498	24.152	324.498	-12.581
3091.33	0.13313	0.29179	0.49192	0.63911	0.75893	0.8779	0.99779				324.498	23.387	324.498	-13.656
3093.26	0.13169	0.32554	0.54239	0.69075	0.80104	0.91895	1.03934				324.498	22.47	324.498	-14.982
3095.19	0.13077	0.33738	0.56006	0.70726	0.81985	0.93132	1.051				324.498	21.398	324.498	-16.637
3097.12	0.13079	0.30877	0.51571	0.66541	0.78363	0.89474	1.01506				324.498	20.163	324.498	-18.455
3099.05	0.1313	0.27721	0.46754	0.62395	0.74784	0.85933	0.97647				324.499	18.879	324.499	-20.257
3100.97	0.13195	0.28336	0.47923	0.63796	0.76909	0.8747	0.98149				324.499	17.634	324.499	-22.063
3102.9	0.13279	0.31217	0.52575	0.68253	0.81989	0.91841	1.02111				324.499	16.248	324.499	-23.858
3104.83	0.13339	0.31291	0.52755	0.68514	0.82766	0.9261	1.02839				324.499	14.777	324.499	-25.752
3106.76	0.13309	0.28392	0.48387	0.64307	0.78764	0.89061	1.00144				324.499	13.112	324.499	-27.876
3108.69	0.13366	0.26864	0.46466	0.62331	0.76449	0.86813	0.99554				324.499	11.293	324.499	-29.948
3110.62	0.13493	0.28532	0.4947	0.65236	0.79039	0.8877	1.02613				324.5	9.413	324.5	-31.917
3112.55	0.13595	0.30705	0.53036	0.68496	0.82616	0.91399	1.05289				324.5	7.544	324.5	-33.764
3114.47	0.13644	0.29785	0.51462	0.66719	0.81233	0.90191	1.03662				324.5	5.885	324.5	-35.42
3116.4	0.13527	0.2692	0.46713	0.62253	0.76509	0.86902	0.99835				324.5	4.469	324.5	-36.939
3118.33	0.13384	0.25933	0.44848	0.60585	0.74019	0.86525	0.98126				324.5	3.197	324.5	-38.269
3120.26	0.13314	0.27601	0.47671	0.6326	0.75807	0.89478	0.99608				324.5	1.988	324.5	-39.505
3122.19	0.13292	0.285	0.49566	0.65058	0.77325	0.91487	1.00312				324.5	0.88	324.5	-40.644
3124.12	0.13385	0.26675	0.47257	0.62747	0.75216	0.89475	0.97901				324.501	0.013	324.501	-41.672
3126.05	0.13502	0.24411	0.44134	0.59784	0.72508	0.85891	0.9536				324.501	-0.491	324.501	-42.614
3127.97	0.13461	0.24117	0.43891	0.59689	0.7285	0.84566	0.95611				324.501	-0.968	324.501	-43.302
3129.9	0.13319	0.2556	0.4617	0.61908	0.75509	0.86402	0.97804				324.501	-1.471	324.501	-43.565
3131.83	0.13054	0.25478	0.46035	0.61902	0.75624	0.86519	0.97917				324.501	-1.779	324.501	-43.595
3133.76	0.12871	0.23767	0.43416	0.59622	0.73114	0.84802	0.96142				324.501	-1.955	324.501	-43.461
3135.69	0.12974	0.2288	0.42062	0.58512	0.71559	0.84058	0.95834				324.502	-2.005	324.502	-43.216
3137.62	0.13243	0.23625	0.43226	0.59987	0.72475	0.84669	0.97719				324.502	-2.014	324.502	-42.918
3139.54	0.13543	0.24661	0.44901	0.61735	0.74205	0.85594	0.99607				324.502	-2.014	324.502	-42.557
3141.47	0.13748	0.23983	0.43911	0.6059	0.73648	0.85009	0.99437				324.502	-1.734	324.502	-42.162
3143.4	0.13781	0.22495	0.41712	0.5822	0.71879	0.83698	0.9784				324.502	-1.338	324.502	-41.861
3145.33	0.13671	0.21831	0.40696	0.57096	0.71186	0.83532	0.96516				324.502	-0.879	324.502	-41.435
3147.26	0.13505	0.2249	0.41795	0.58031	0.72556	0.8464	0.9674				324.502	-0.244	324.502	-40.782
3149.19	0.13384	0.22772	0.42385	0.58781	0.73372	0.84811	0.9647				324.503	0.531	324.503	-40.13
3151.11	0.13301	0.22099	0.41439	0.57988	0.72537	0.83852	0.95099				324.503	1.445	324.503	-39.43
3153.04	0.13298	0.21341	0.40569	0.56867	0.71507	0.82879	0.94532				324.503	2.422	324.503	-38.72
3154.97	0.13411	0.21246	0.40943	0.56896	0.71255	0.83016	0.95375				324.503	3.294	324.503	-37.916
3156.9	0.13521	0.21614	0.41778	0.57652	0.71612	0.84256	0.96687				324.503	3.962	324.503	-37.051
3158.83	0.13514	0.21408	0.4136	0.5751	0.71147	0.84346	0.96617				324.503	4.589	324.503	-36.209
3160.76	0.13401	0.20995	0.4049	0.57075	0.70386	0.83853	0.95594				324.503	5.256	324.503	-35.277
3162.69	0.13268	0.20947	0.40015	0.56967	0.70334	0.83607	0.94962				324.504	5.814	324.504	-34.276
3164.61	0.13256	0.21297	0.403	0.57256	0.71063	0.83063	0.95273				324.504	6.123	324.504	-33.221
3166.54	0.13429	0.2133	0.40413	0.57316	0.71279	0.82535	0.95727				324.504	6.258	324.504	-32.135
3168.47	0.13542	0.20871	0.39898	0.566	0.70707	0.82266	0.95559				324.504	6.515	324.504	-31.187
3170.4	0.13404	0.2039	0.39316	0.55708	0.70007	0.81849	0.95004				324.504	6.723	324.504	-30.433
3172.33	0.13203	0.20191	0.39108	0.55496	0.6972	0.81574	0.94888				324.504	6.593	324.504	-29.856
3174.26	0.13173	0.20284	0.39187	0.55819	0.6995	0.81504	0.95476				324.505	6.335	324.505	-29.308
3176.18	0.13289	0.2024	0.39151	0.55984	0.69873	0.80956	0.95786				324.505	5.863	324.505	-28.628
3178.11	0.13363	0.20052	0.39022	0.56232	0.69492	0.80994	0.95654				324.505	5.305	324.505	-27.744
3180.04	0.13223	0.19903	0.3911	0.56566	0.69211	0.81485	0.95113				324.505	4.463	324.505	-26.752
3181.97	0.13013	0.20002	0.39557	0.56946	0.69312	0.82258	0.94263				324.505	3.329	324.505	-25.673
3183.9	0.12996	0.20099	0.39675	0.57076	0.69656	0.82856	0.93402				324.505	2.162	324.505	-24.376
3185.83	0.13133	0.2017	0.3949	0.56903	0.70459	0.83207	0.93075				324.505	0.891	324.505	-23.021
3187.76	0.13243	0.20206	0.39507	0.56713	0.71037	0.83773	0.93675				324.506	-0.36	324.506	-21.612
3189.68	0.13211	0.20182	0.39684	0.56853	0.71221	0.84292	0.94842				324.506	-1.606	324.506	-20.001
3191.61	0.13198	0.20113	0.39965	0.57197	0.70964	0.84253	0.95532				324.506	-2.77	324.506	-18.27
3193.54	0.13286	0.20026	0.40243	0.57392	0.70261	0.84235	0.94851				324.506	-3.825	324.506	-16.391
3195.47	0.1347	0.19836	0.40229	0.57458	0.69681	0.84386	0.93762				324.506	-4.615	324.506	-14.602
3197.4	0.13601	0.19672	0.39878	0.57661	0.69957	0.84335	0.93147				324.506	-5.037	324.506	-12.879
3199.33	0.1364	0.19659	0.39502	0.57862	0.70319	0.84522	0.93311				324.507	-5.299	324.507	-11.309
3201.26	0.13634	0.19683	0.39213	0.57953	0.7045	0.84531	0.93889				324.507	-5.298	324.507	-9.972
3203.18	0.13587	0.19759	0.39157	0.57872	0.70465	0.84285	0.94678				324.507	-5.066	324.507	-8.781
3205.11	0.13477	0.19802	0.39322	0.57628	0.70479	0.84054	0.95411				324.507	-4.799	324.507	-7.71
3207.04	0.13421	0.19578	0.39542	0.57581	0.70458	0.83918	0.96				324.507	-4.437	324.507	-6.674
3208.97	0.1342	0.19258	0.39688	0.57696	0.70675	0.83759	0.95712				324.507	-4.044	324.507	-5.784
3210.9	0.13433	0.19162	0.39716	0.57763	0.70867	0.83627	0.9512				324.507	-3.825	324.507	-5.072
3212.83	0.13462	0.19126	0.39595	0.57718	0.70968	0.83441	0.94424				324.508	-3.664	324.508	-4.33
3214.75	0.13386	0.19125	0.39362	0.57719	0.712	0.83451	0.94109				324.508	-3.628	324.508	-3.682
3216.68	0.1327	0.19226	0.39245	0.5774	0.71727	0.83703	0.94618				324.508	-3.538	324.508	-3.176
3218.61	0.13202	0.19342	0.39474	0.57584	0.72185	0.8396	0.9526				324.508	-3.437	324.508	-2.848
3220.54	0.13205	0.19635	0.39985	0.57279	0.72404	0.84348	0.95229				324.508	-3.229	324.508	-2.559
3222.47	0.13208	0.19939	0.40432	0.57131	0.72225	0.84638	0.95607				324.508	-2.972	324.508	-2.363
3224.4	0.13245	0.19854	0.40749	0.57014	0.7151	0.84306	0.95531				324.509	-2.592	324.509	-2.204
3226.32	0.13216	0.19562	0.40871	0.57487	0.70842	0.83883	0.94627				324.509	-2.139	324.509	-2.052
3228.25	0.13162	0.19344	0.40838	0.58275	0.70905	0.84081	0.93771				324.509	-1.733	324.509	-2.023
3230.18	0.13197	0.19297	0.40689	0.58748	0.71528	0.84233	0.93633				324.509	-1.535	324.509	-2.187
3232.11	0.13226	0.19482	0.40605	0.58693	0.722	0.84207	0.94308				324.509	-1.568	324.509	-2.395
3234.04	0.13173	0.19706	0.40643	0.58345	0.72654	0.84198	0.95454				324.509	-1.744	324.509	-2.688
3235.97	0.13154	0.19732	0.40933	0.57812	0.72643	0.84097	0.96524				324.51	-2.361	324.51	-3.096
3237.9	0.13011	0.19656	0.41148	0.57575	0.72311	0.84095	0.96385				324.51	-3.201	324.51	-3.647
3239.82	0.12861	0.19636	0.41089	0.57716	0.72156	0.84656	0.94889				324.51	-4.183	324.51	-4.201
3241.75	0.12813	0.19606	0.40803	0.58133	0.72279	0.84801	0.93842				324.51	-5.566	324.51	-4.641
3243.68	0.12859	0.19541	0.40621	0.58467	0.72298	0.84578	0.93817				324.51	-6.822	324.51	-4.834
3245.61	0.12946	0.19486	0.40669	0.5857	0.72227	0.84124	0.94112				324.51	-7.664	324.51	-4.804
3247.54	0.13117	0.19399	0.40852	0.58403	0.71963	0.83725	0.95002				324.51	-8.4	324.51	-4.698
3249.47	0.13222	0.19308	0.40876	0.58141	0.71559	0.83689	0.95574				324.51	-8.978	324.51	-4.434
3251.39	0.133	0.19316	0.40743	0.58139	0.71335	0.83987	0.96029				324.511	-9.078	324.511	-4.005
3253.32	0.13332	0.19422	0.40708	0.58421	0.71611	0.84324	0.96774				324.511	-9.038	324.511	-3.41
3255.25	0.13367	0.19661	0.40806	0.58797	0.72072	0.84608	0.96929				324.511	-8.699	324.511	-2.694
3257.18	0.13359	0.19858	0.40881	0.59035	0.72632	0.84636	0.96101				324.511	-8.203	324.511	-1.844
3259.11	0.13343	0.19866	0.4084	0.59112	0.72816	0.84435	0.95575				324.511	-7.61	324.511	-0.929
3261.04	0.13334	0.19777	0.40773	0.59147	0.72382	0.83897	0.95616				324.511	-6.895	324.511	0.061
3262.97	0.1333	0.19639	0.40828	0.59112	0.71628	0.8338	0.96414				324.512	-6.172	324.512	1.149
3264.89	0.13281	0.19567	0.4103	0.58989	0.71212	0.83222	0.97519				324.512	-5.493	324.512	2.345
3266.82	0.13253	0.19645	0.41353	0.5856	0.71173	0.83433	0.97887				324.512	-4.708	324.512	3.635
3268.75	0.13262	0.19835	0.41639	0.58097	0.71465	0.83944	0.97234				324.512	-3.745	324.512	5.2
3270.68	0.13254	0.19955	0.4149	0.58067	0.71733	0.84109	0.96555				324.512	-2.607	324.512	6.815
3272.61	0.13211	0.19889	0.41065	0.58205	0.71904	0.83598	0.95833				324.512	-1.37	324.512	8.528
3274.54	0.13155	0.19734	0.40833	0.58351	0.71959	0.83135	0.94944				324.512	-0.187	324.512	10.303
3276.47	0.13044	0.19714	0.40752	0.58653	0.72139	0.83153	0.94893				324.513	1.111	324.513	12.132
3278.39	0.12958	0.19757	0.40852	0.58759	0.72298	0.83763	0.95338				324.513	2.46	324.513	13.996
3280.32	0.13064	0.19866	0.41179	0.58671	0.72355	0.84661	0.95767				324.513	3.95	324.513	15.784
3282.25	0.13278	0.20067	0.41297	0.58605	0.7218	0.85092	0.96158				324.513	5.621	324.513	17.617
3284.18	0.13533	0.20055	0.41146	0.58353	0.71918	0.84893	0.95905				324.513	7.162	324.513	19.168
3286.11	0.13688	0.1983	0.40986	0.58126	0.71801	0.84441	0.95146				324.513	8.537	324.513	20.643
3288.04	0.13753	0.197	0.40934	0.58307	0.72228	0.84203	0.94768				324.514	9.739	324.514	22.13
3289.97	0.13716	0.19567	0.40794	0.58714	0.72689	0.84217	0.94737				324.514	10.768	324.514	23.636
3291.89	0.1353	0.19392	0.40751	0.58894	0.72722	0.84442	0.94731				324.514	11.625	324.514	25.115
3293.82	0.13258	0.19421	0.41039	0.58875	0.72221	0.84586	0.95267				324.514	12.427	324.514	26.514
3295.75	0.13025	0.1948	0.41449	0.58755	0.7143	0.84298	0.95929				324.514	12.954	324.514	27.91
3297.68	0.12827	0.19487	0.41728	0.58729	0.7109	0.83744	0.96105				324.514	13.377	324.514	29.432
3299.61	0.12929	0.19503	0.41816	0.5889	0.71617	0.83217	0.96282				324.514	13.611	324.514	30.991
3301.53	0.13319	0.19505	0.41698	0.59059	0.72336	0.82866	0.96544				324.515	13.502	324.515	32.537
3303.46	0.1372	0.19593	0.41598	0.59102	0.72996	0.83278	0.96254				324.515	13.192	324.515	34.072
3305.39	0.13841	0.19709	0.41537	0.59019	0.73613	0.84399	0.96114				324.515	12.559	324.515	35.516
3307.32	0.1368	0.19802	0.41462	0.58892	0.7399	0.85506	0.96199				324.515	11.478	324.515	36.841
3309.25	0.13346	0.19947	0.41346	0.59122	0.73849	0.86068	0.96101				324.515	10.187	324.515	37.946
3311.18	0.13097	0.20033	0.41145	0.59546	0.73186	0.86057	0.96329				324.515	8.853	324.515	38.937
3313.11	0.13096	0.19972	0.4111	0.59735	0.72366	0.85819	0.96296				324.516	7.587	324.516	39.745
3315.03	0.13318	0.19915	0.41356	0.59707	0.71985	0.8536	0.95868				324.516	6.363	324.516	40.377
3316.96	0.13435	0.19727	0.41696	0.59516	0.72194	0.85074	0.95644				324.516	5.1	324.516	40.933
3318.89	0.1349	0.19558	0.41939	0.59329	0.72631	0.85499	0.95601				324.516	3.82	324.516	41.448
3320.82	0.13497	0.19585	0.41923	0.59348	0.7306	0.85935	0.9605				324.516	2.444	324.516	41.855
3322.75	0.13444	0.19621	0.41725	0.59301	0.73354	0.85774	0.96282				324.516	0.954	324.516	42.046
3324.68	0.13482	0.19627	0.41589	0.59289	0.73226	0.8563	0.96148				324.517	-0.639	324.517	42.159
3326.61	0.13599	0.19623	0.41688	0.59104	0.73139	0.85301	0.96319				324.517	-2.265	324.517	42.273
3328.53	0.13608	0.19539	0.41838	0.5866	0.73274	0.84949	0.96377				324.517	-3.772	324.517	42.352
3330.46	0.13637	0.1945	0.41771	0.58462	0.73257	0.85311	0.95984				324.517	-5.098	324.517	42.349
3332.39	0.13575	0.1947	0.41491	0.58542	0.73137	0.85861	0.95536				324.517	-6.27	324.517	42.371
3334.32	0.13431	0.19482	0.4139	0.58608	0.72814	0.85563	0.9508				324.517	-7.367	324.517	42.42
3336.25	0.1334	0.19428	0.41694	0.59038	0.72163	0.84786	0.9476				324.517	-8.197	324.517	42.334
3338.18	0.13283	0.19254	0.42074	0.59427	0.71898	0.84249	0.9489				324.518	-8.895	324.518	42.033
3340.11	0.13208	0.19219	0.42044	0.59456	0.71819	0.8415	0.95138				324.518	-9.362	324.518	41.552
3342.03	0.13327	0.19395	0.41851	0.5934	0.71506	0.84651	0.95072				324.518	-9.506	324.518	41.1
3343.96	0.13428	0.19586	0.41618	0.5904	0.71285	0.85226	0.94595				324.518	-9.345	324.518	40.56
3345.89	0.13432	0.19732	0.41573	0.58595	0.71244	0.85237	0.94413				324.518	-8.683	324.518	39.974
3347.82	0.13397	0.19776	0.41768	0.58608	0.71473	0.84996	0.94177				324.518	-7.587	324.518	39.439
3349.75	0.13333	0.19756	0.42011	0.59132	0.72188	0.8497	0.94018				324.519	-6.236	324.519	38.864
3351.68	0.13344	0.19775	0.42049	0.59789	0.72584	0.85	0.94047				324.519	-4.739	324.519	38.229
3353.6	0.13599	0.19879	0.42066	0.60292	0.72708	0.85339	0.93835				324.519	-3.202	324.519	37.505
3355.53	0.13783	0.19843	0.42041	0.60467	0.72742	0.85453	0.93564				324.519	-1.655	324.519	36.877
3357.46	0.13713	0.19718	0.42043	0.60184	0.72634	0.85141	0.93265				324.519	-0.082	324.519	36.385
3359.39	0.13562	0.19652	0.42007	0.59951	0.72674	0.85101	0.93541				324.519	1.435	324.519	35.958
3361.32	0.1337	0.19646	0.41912	0.59956	0.72694	0.85529	0.94478				324.519	2.996	324.519	35.662
3363.25	0.1319	0.19574	0.41747	0.59922	0.72389	0.85747	0.95069				324.519	4.552	324.519	35.4
3365.18	0.13244	0.19589	0.418	0.59838	0.72208	0.859	0.95084				324.52	6.245	324.52	35.166
3367.1	0.13375	0.19725	0.42234	0.59635	0.72258	0.85745	0.94351				324.52	7.91	324.52	34.848
3369.03	0.13446	0.19882	0.42866	0.59255	0.72566	0.85201	0.93003				324.52	9.589	324.52	34.456
3370.96	0.13475	0.19943	0.43222	0.59243	0.7318	0.84725	0.92228				324.52	11.356	324.52	33.935
3372.89	0.13368	0.19865	0.42967	0.59435	0.73371	0.84415	0.92298				324.52	13.099	324.52	33.169
3374.82	0.13186	0.19719	0.42462	0.59343	0.72725	0.84017	0.93016				324.521	14.841	324.521	32.152
3376.75	0.13085	0.19606	0.42019	0.59251	0.72113	0.83583	0.94258				324.521	16.428	324.521	31.079
3378.67	0.13006	0.19529	0.41746	0.59044	0.71966	0.83151	0.94674				324.521	18.04	324.521	29.922
3380.6	0.12997	0.19464	0.41829	0.58916	0.72078	0.82946	0.9411				324.521	19.604	324.521	28.697
3382.53	0.12996	0.19511	0.42038	0.5924	0.72409	0.83515	0.93954				324.521	21.012	324.521	27.502
3384.46	0.13021	0.19641	0.42217	0.59477	0.72587	0.84461	0.94249				324.521	22.258	324.521	26.396
3386.39	0.13198	0.19841	0.42521	0.59236	0.72341	0.85013	0.94704				324.521	23.307	324.521	25.389
3388.32	0.13369	0.19937	0.42657	0.58968	0.72173	0.85146	0.95871				324.522	24.078	324.522	24.485
3390.24	0.13322	0.19746	0.42476	0.58723	0.71934	0.84762	0.9666				324.522	24.504	324.522	23.727
3392.17	0.13253	0.19511	0.42309	0.58628	0.71836	0.84268	0.96259				324.522	24.726	324.522	23.14
3394.1	0.13144	0.19461	0.42214	0.58635	0.71885	0.84287	0.95849				324.522	24.83	324.522	22.83
3396.03	0.13033	0.19486	0.4222	0.58645	0.71722	0.84549	0.95135				324.522	24.869	324.522	22.479
3397.96	0.13058	0.19565	0.42323	0.5845	0.71647	0.84744	0.94663				324.522	24.804	324.522	22.164
3399.89	0.13144	0.19556	0.42387	0.58237	0.71493	0.84894	0.95606				324.522	24.637	324.522	21.774
3401.82	0.1315	0.1943	0.42313	0.58366	0.71274	0.843	0.96448				324.523	24.36	324.523	21.353
3403.74	0.13203	0.19535	0.42272	0.58848	0.71358	0.83371	0.96554				324.523	23.928	324.523	20.977
3405.67	0.13364	0.19805	0.423	0.59006	0.71323	0.82755	0.95976				324.523	23.298	324.523	20.716
3407.6	0.13531	0.20042	0.4231	0.58923	0.71215	0.82545	0.95141				324.523	22.699	324.523	20.57
3409.53	0.13687	0.20186	0.42329	0.58847	0.7115	0.82769	0.94937				324.523	21.887	324.523	20.55
3411.46	0.13714	0.2012	0.4215	0.5895	0.70726	0.83563	0.94977				324.523	20.807	324.523	20.724
3413.39	0.13622	0.19911	0.41749	0.59187	0.70481	0.84001	0.94816				324.524	19.73	324.524	21.175
3415.32	0.13457	0.19884	0.41356	0.59272	0.70571	0.83833	0.95456				324.524	18.626	324.524	21.834
3417.24	0.13348	0.19866	0.41036	0.58893	0.70661	0.8328	0.96156				324.524	17.443	324.524	22.577
3419.17	0.13312	0.19721	0.41009	0.58489	0.71134	0.82928	0.96711				324.524	16.134	324.524	23.473
3421.1	0.13312	0.19608	0.41504	0.5859	0.71531	0.82973	0.96867				324.524	14.738	324.524	24.283
3423.03	0.1333	0.19586	0.42133	0.589	0.71389	0.83747	0.96002				324.524	13.457	324.524	24.928
3424.96	0.13412	0.19656	0.4254	0.59011	0.71172	0.84577	0.94855				324.524	12.041	324.524	25.324
3426.89	0.13495	0.1988	0.42591	0.58738	0.71098	0.84767	0.94686				324.525	10.545	324.525	25.492
3428.81	0.13529	0.20051	0.42464	0.5814	0.70989	0.84262	0.95009				324.525	9.117	324.525	25.548
3430.74	0.1341	0.20049	0.42278	0.57544	0.70995	0.8341	0.95255				324.525	7.714	324.525	25.658
3432.67	0.13239	0.19917	0.42024	0.57438	0.70921	0.82864	0.95078				324.525	6.229	324.525	25.69
3434.6	0.13123	0.19811	0.41724	0.57551	0.70672	0.8292	0.94537				324.525	4.827	324.525	25.657
3436.53	0.13191	0.1978	0.41327	0.57757	0.70309	0.83015	0.94023				324.525	3.475	324.525	25.324
3438.46	0.13321	0.19678	0.4092	0.58002	0.69699	0.83045	0.93509				324.526	2.09	324.526	24.935
3440.39	0.13507	0.19622	0.40921	0.58083	0.69358	0.82719	0.93361				324.526	0.734	324.526	24.563
3442.31	0.1358	0.19769	0.41078	0.57923	0.69698	0.81693	0.93351				324.526	-0.462	324.526	24.168
3444.24	0.13455	0.19877	0.41003	0.57741	0.70264	0.80894	0.93144				324.526	-1.552	324.526	23.686
3446.17	0.1328	0.19938	0.40849	0.57503	0.70667	0.80568	0.9255				324.526	-2.62	324.526	22.98
3448.1	0.13242	0.19832	0.40582	0.57084	0.70466	0.80659	0.9193				324.526	-3.629	324.526	22.216
3450.03	0.1321	0.19496	0.40247	0.56645	0.69587	0.81187	0.91084				324.526	-4.767	324.526	21.427
3451.96	0.13244	0.19338	0.40259	0.56582	0.68821	0.8132	0.90229				324.527	-5.881	324.527	20.629
3453.89	0.13312	0.1947	0.4039	0.56832	0.68625	0.80604	0.89591				324.527	-6.888	324.527	19.807
3455.81	0.13274	0.19613	0.40391	0.57078	0.68564	0.79843	0.89655				324.527	-7.826	324.527	19.067
3457.74	0.13232	0.19634	0.4043	0.57139	0.68402	0.79758	0.89369				324.527	-8.775	324.527	18.264
3459.67	0.13131	0.19503	0.40464	0.56876	0.68313	0.79955	0.89356				324.527	-9.69	324.527	17.408
3461.6	0.1297	0.19343	0.40421	0.56521	0.68514	0.80239	0.8987				324.527	-10.633	324.527	16.635
3463.53	0.1281	0.1928	0.40378	0.56208	0.68996	0.80639	0.90599				324.527	-11.589	324.527	15.895
3465.45	0.1275	0.19269	0.40203	0.55811	0.69299	0.80908	0.91421				324.528	-12.527	324.528	15.243
3467.38	0.12798	0.19364	0.39906	0.55247	0.69093	0.81114	0.92109				324.528	-13.519	324.528	14.602
3469.31	0.1286	0.19454	0.39657	0.54838	0.68592	0.81419	0.91794				324.528	-14.541	324.528	13.961
3471.24	0.12812	0.19386	0.39378	0.54719	0.68149	0.80832	0.90901				324.528	-15.429	324.528	13.287
3473.17	0.12734	0.19241	0.39166	0.54891	0.67656	0.79529	0.89771				324.528	-16.168	324.528	12.605
3475.1	0.12742	0.19127	0.3922	0.55137	0.6764	0.78352	0.88935				324.528	-16.99	324.528	11.975
3477.03	0.12822	0.19047	0.39505	0.55278	0.67596	0.7811	0.88756				324.529	-17.958	324.529	11.561
3478.95	0.12828	0.1916	0.39812	0.55224	0.67364	0.78676	0.89126				324.529	-18.926	324.529	11.007
3480.88	0.12746	0.19329	0.39922	0.55243	0.6738	0.79604	0.89606				324.529	-19.799	324.529	10.536
3482.81	0.12621	0.19233	0.39612	0.55036	0.67078	0.80629	0.898				324.529	-20.642	324.529	10.002
3484.74	0.12469	0.19067	0.39033	0.54583	0.66311	0.81047	0.894				324.529	-21.415	324.529	9.475
3486.67	0.12481	0.18952	0.38625	0.54082	0.65988	0.80732	0.88749				324.529	-22.301	324.529	8.932
3488.6	0.12679	0.18812	0.3852	0.53737	0.66117	0.80009	0.8859				324.529	-23.196	324.529	8.355
3490.53	0.12896	0.18851	0.3859	0.53578	0.66318	0.78803	0.89163				324.53	-23.875	324.53	7.723
3492.45	0.13124	0.18964	0.38606	0.53466	0.66539	0.7766	0.90271				324.53	-24.477	324.53	6.953
3494.38	0.13315	0.19145	0.3864	0.53403	0.66712	0.77191	0.9088				324.53	-25.171	324.53	5.9
3496.31	0.13232	0.19502	0.38565	0.53543	0.66719	0.76992	0.90508				324.53	-25.797	324.53	4.771
3498.24	0.12954	0.1955	0.38428	0.53472	0.6649	0.76969	0.89549				324.53	-26.253	324.53	3.636
3500.17	0.12712	0.19402	0.38418	0.53351	0.66412	0.76815	0.88894				324.53	-26.524	324.53	2.4
3502.1	0.12565	0.19373	0.38421	0.5328	0.66414	0.76405	0.88961				324.531	-26.567	324.531	1.005
3504.03	0.12555	0.19315	0.38267	0.53039	0.66301	0.76544	0.89572				324.531	-26.466	324.531	-0.467
3505.95	0.12739	0.19396	0.38038	0.52744	0.66183	0.7723	0.90012				324.531	-26.064	324.531	-2.069
3507.88	0.12902	0.19596	0.37998	0.52597	0.66041	0.77951	0.89783				324.531	-25.5	324.531	-3.718
3509.81	0.13067	0.19526	0.38147	0.52452	0.65574	0.78404	0.88786				324.531	-24.794	324.531	-5.517
3511.74	0.13248	0.19386	0.38254	0.52586	0.65169	0.7801	0.8807				324.531	-24.142	324.531	-7.415
3513.67	0.13258	0.1934	0.38222	0.52937	0.65287	0.76958	0.87674				324.531	-23.569	324.531	-9.426
3515.59	0.13142	0.19204	0.38179	0.52902	0.65549	0.76521	0.87314				324.532	-22.771	324.532	-11.324
3517.52	0.13189	0.19146	0.37993	0.52303	0.65332	0.76457	0.87189				324.532	-21.763	324.532	-13.09
3519.45	0.13112	0.19125	0.37842	0.51685	0.64827	0.7615	0.87125				324.532	-20.652	324.532	-14.759
3521.38	0.12931	0.1906	0.37692	0.51416	0.64553	0.7562	0.87058				324.532	-19.539	324.532	-16.315
3523.31	0.12915	0.19115	0.37589	0.51571	0.64616	0.74776	0.87372				324.532	-18.351	324.532	-17.64
3525.24	0.12923	0.19203	0.37573	0.5177	0.64901	0.74053	0.86987				324.532	-17.057	324.532	-18.758
3527.17	0.12951	0.19181	0.37595	0.51366	0.64805	0.74026	0.86184				324.533	-15.662	324.533	-19.679
3529.09	0.1311	0.1926	0.37553	0.50536	0.64174	0.74437	0.85843				324.533	-14.3	324.533	-20.467
3531.02	0.13154	0.19522	0.37326	0.49993	0.63584	0.75119	0.86661				324.533	-12.971	324.533	-21.106
3532.95	0.12971	0.19704	0.36915	0.49815	0.63715	0.75722	0.87549				324.533	-11.695	324.533	-21.516
3534.88	0.12832	0.19793	0.36634	0.49762	0.63947	0.75839	0.8725				324.533	-10.49	324.533	-21.759
3536.81	0.12639	0.19654	0.36418	0.49722	0.63699	0.75749	0.85819				324.533	-9.402	324.533	-21.855
3538.74	0.12451	0.19387	0.36126	0.49838	0.62781	0.75428	0.84114				324.533	-8.351	324.533	-21.791
3540.67	0.12391	0.19138	0.35864	0.50068	0.61823	0.74989	0.83279				324.534	-7.547	324.534	-21.42
3542.59	0.12627	0.18996	0.35661	0.50333	0.61468	0.74522	0.84041				324.534	-6.992	324.534	-20.914
3544.52	0.13057	0.18943	0.35642	0.50505	0.61775	0.73819	0.84761				324.534	-6.708	324.534	-20.27
3546.45	0.13421	0.18851	0.35968	0.50199	0.62023	0.72789	0.84341				324.534	-6.765	324.534	-19.461
3548.38	0.13453	0.18771	0.36348	0.49359	0.61786	0.72007	0.84378				324.534	-6.957	324.534	-18.506
3550.31	0.13455	0.18987	0.36645	0.48675	0.61133	0.72121	0.85252				324.534	-7.243	324.534	-17.383
3552.24	0.13406	0.1937	0.36623	0.48405	0.60503	0.72589	0.85675				324.534	-7.634	324.534	-16.045
3554.16	0.13356	0.19641	0.36257	0.48372	0.60299	0.72567	0.85365				324.535	-8.149	324.535	-14.48
3556.09	0.13362	0.19849	0.35971	0.48411	0.60557	0.71828	0.84617				324.535	-8.855	324.535	-12.795
3558.02	0.13088	0.19793	0.35588	0.48279	0.60615	0.7064	0.83153				324.535	-9.714	324.535	-11.084
3559.95	0.1253	0.19444	0.34724	0.47971	0.59981	0.69602	0.81728				324.535	-10.698	324.535	-9.254
3561.88	0.12328	0.19231	0.34029	0.4784	0.59125	0.69776	0.81973				324.535	-11.813	324.535	-7.395
3563.81	0.12543	0.19228	0.33863	0.48168	0.58778	0.7038	0.83035				324.535	-12.963	324.535	-5.497
3565.74	0.12965	0.19353	0.34137	0.48524	0.59085	0.71154	0.83819				324.536	-14.06	324.536	-3.485
3567.66	0.13392	0.19644	0.34676	0.48501	0.59656	0.71764	0.84659				324.536	-15.07	324.536	-1.337
3569.59	0.1343	0.19865	0.34983	0.47986	0.59703	0.71634	0.84665				324.536	-16.043	324.536	1.072
3571.52	0.13115	0.19755	0.34652	0.47309	0.59	0.70908	0.83953				324.536	-16.917	324.536	3.625
3573.45	0.12699	0.19425	0.34049	0.46802	0.58096	0.70189	0.83663				324.536	-17.626	324.536	6.369
3575.38	0.12493	0.18969	0.33773	0.46449	0.57729	0.69071	0.83389				324.536	-18.086	324.536	9.253
3577.31	0.12556	0.18631	0.33782	0.46007	0.57629	0.68096	0.8272				324.536	-18.394	324.536	12.289
3579.24	0.12641	0.18554	0.33563	0.45492	0.57378	0.67715	0.81954				324.537	-18.473	324.537	15.49
3581.16	0.12518	0.18556	0.33169	0.44814	0.56782	0.67537	0.80599				324.537	-18.268	324.537	18.879
3583.09	0.12449	0.18736	0.33124	0.44333	0.56198	0.67713	0.80647				324.537	-17.656	324.537	22.655
3585.02	0.12247	0.18891	0.33116	0.44146	0.55871	0.68301	0.81481				324.537	-16.761	324.537	26.75
3586.95	0.12006	0.18811	0.33202	0.43773	0.55964	0.68546	0.81449				324.537	-15.625	324.537	31.236
3588.88	0.11769	0.18671	0.33309	0.43188	0.55875	0.68008	0.80703				324.537	-14.221	324.537	36.057
3590.81	0.11593	0.18588	0.32975	0.42934	0.55343	0.67375	0.79985				324.538	-12.587	324.538	41.216
3592.73	0.11586	0.18504	0.3207	0.42878	0.54928	0.66758	0.79166				324.538	-10.528	324.538	46.64
3594.66	0.11968	0.18688	0.31563	0.43012	0.54976	0.66278	0.79071				324.538	-8.068	324.538	52.171
3596.59	0.124	0.18874	0.31534	0.4307	0.55364	0.66118	0.79082				324.538	-5.388	324.538	57.991
3598.52	0.12576	0.18865	0.31569	0.42797	0.55674	0.65988	0.78251				324.538	-2.483	324.538	64.069
3600.45	0.12473	0.18782	0.31573	0.42411	0.55339	0.65525	0.76783				324.538	0.52	324.538	70.402
3602.38	0.12475	0.18846	0.31633	0.4233	0.54345	0.65222	0.76196				324.538	3.833	324.538	76.939
3604.3	0.12475	0.19091	0.31607	0.42447	0.53608	0.64909	0.76851				324.539	7.289	324.539	83.612
3606.23	0.12532	0.19358	0.31612	0.42507	0.53167	0.64424	0.7754				324.539	10.802	324.539	90.516
3608.16	0.12625	0.19491	0.3185	0.42476	0.52683	0.64305	0.78381				324.539	14.401	324.539	97.568
3610.09	0.12515	0.19284	0.31784	0.42457	0.52302	0.64085	0.79035				324.539	18.08	324.539	104.918
3612.02	0.12339	0.18749	0.3121	0.42131	0.52433	0.63549	0.78936				324.539	21.913	324.539	112.533
3613.95	0.12243	0.18436	0.30748	0.41293	0.52722	0.63098	0.77839				324.539	25.684	324.539	120.45
3615.88	0.12114	0.18713	0.30773	0.4077	0.53132	0.62516	0.76737				324.539	29.387	324.539	128.778
3617.8	0.12191	0.1911	0.31063	0.40486	0.53021	0.62018	0.75841				324.54	33.037	324.54	137.478
3619.73	0.12356	0.19341	0.31427	0.40365	0.5209	0.6195	0.75546				324.54	36.551	324.54	146.514
3621.66	0.12291	0.18973	0.31426	0.40183	0.50998	0.61615	0.75603				324.54	40.088	324.54	155.82
3623.59	0.12285	0.1818	0.31182	0.39952	0.50539	0.61263	0.75152				324.54	43.399	324.54	165.423
3625.52	0.12262	0.17673	0.31131	0.39733	0.50481	0.60787	0.73816				324.54	46.722	324.54	175.231
3627.45	0.12207	0.17793	0.31095	0.39825	0.50776	0.60462	0.72717				324.54	49.951	324.54	185.208
3629.38	0.1226	0.18282	0.31074	0.39927	0.50997	0.60743	0.72563				324.541	53.365	324.541	195.407
3631.3	0.12469	0.18957	0.30972	0.39829	0.5093	0.61237	0.72749				324.541	56.96	324.541	205.671
3633.23	0.12639	0.19293	0.30673	0.39567	0.50673	0.61413	0.72895				324.541	60.608	324.541	216.183
3635.16	0.13019	0.19286	0.30499	0.39554	0.50359	0.616	0.72857				324.541	64.441	324.541	226.993
3637.09	0.13237	0.19033	0.30396	0.39568	0.49969	0.61366	0.7277				324.541	68.555	324.541	238.02
3639.02	0.1314	0.18569	0.3006	0.3926	0.49542	0.60791	0.72519				324.541	73.148	324.541	249.405
3640.95	0.12857	0.18167	0.29578	0.3851	0.48902	0.59622	0.71899				324.541	78.065	324.541	261.118
3642.87	0.12276	0.17894	0.28986	0.37655	0.48108	0.57644	0.70274				324.542	83.282	324.542	273.278
3644.8	0.11849	0.17972	0.28841	0.37838	0.47951	0.59064	0.7187				324.542	88.72	324.542	285.85
3646.73	0.11576	0.18169	0.28578	0.38037	0.47327	0.61084	0.74254				324.542	94.543	324.542	298.724
3648.66	0.11399	0.18244	0.28484	0.37934	0.46787	0.6197	0.75039				324.542	100.714	324.542	311.831
3650.59	0.11368	0.18329	0.28654	0.37648	0.46517	0.61268	0.73938				324.542	107.008	324.542	325.158
3652.52	0.11596	0.18441	0.28671	0.36749	0.4591	0.58459	0.70749				324.542	113.411	324.542	338.803
3654.45	0.11763	0.18584	0.28557	0.35862	0.45315	0.54791	0.66564				324.543	120.018	324.543	352.672
3656.37	0.12242	0.19058	0.28805	0.35975	0.45519	0.54664	0.66355				324.543	126.887	324.543	366.748
3658.3	0.12597	0.19436	0.28685	0.35957	0.45301	0.54827	0.67367				324.543	133.853	324.543	381.091
3660.23	0.1266	0.19493	0.28435	0.3582	0.45016	0.54403	0.67619				324.543	140.891	324.543	395.714
3662.16	0.12493	0.19338	0.28107	0.35581	0.44698	0.53644	0.66812				324.543	148.038	324.543	410.635
3664.09	0.12472	0.19046	0.27799	0.34921	0.43811	0.52788	0.65398				324.543	155.278	324.543	425.636
3666.02	0.12146	0.18425	0.27511	0.33813	0.42603	0.5211	0.6354				324.543	162.462	324.543	440.722
3667.94	0.11743	0.1786	0.27338	0.3281	0.41568	0.5144	0.61934				324.544	169.648	324.544	455.97
3669.87	0.11645	0.17876	0.27007	0.32055	0.40885	0.51059	0.60915				324.544	176.583	324.544	471.358
3671.8	0.11868	0.18168	0.25878	0.316	0.4041	0.50871	0.59827				324.544	183.411	324.544	486.866
3673.73	0.122	0.18449	0.24893	0.31625	0.40076	0.5049	0.5904				324.544	190.093	324.544	502.504
3675.66	0.12688	0.18769	0.24742	0.3204	0.40139	0.50067	0.59396				324.544	196.498	324.544	517.945
3677.59	0.12758	0.18691	0.25244	0.3219	0.40573	0.49421	0.59953				324.544	202.545	324.544	533.558
3679.51	0.12689	0.18356	0.26215	0.32122	0.40906	0.4839	0.59979				324.545	208.283	324.545	548.832
3681.44	0.1271	0.18174	0.2697	0.31756	0.40685	0.47567	0.59284				324.545	213.73	324.545	563.901
3683.37	0.127	0.17963	0.26609	0.30878	0.40053	0.47371	0.57885				324.545	218.937	324.545	578.342
3685.3	0.12397	0.1782	0.2608	0.30045	0.39491	0.47104	0.56294				324.545	223.777	324.545	592.384
3687.23	0.12228	0.17961	0.2566	0.29486	0.39059	0.46303	0.54674				324.545	228.131	324.545	605.641
3689.16	0.12205	0.18219	0.25501	0.2936	0.38987	0.45383	0.53749				324.545	232.344	324.545	618.354
3691.09	0.12258	0.18383	0.25704	0.29385	0.38767	0.44581	0.53485				324.546	236.356	324.546	630.249
3693.01	0.12241	0.18371	0.25905	0.2936	0.38094	0.44061	0.53346				324.546	240.218	324.546	641.31
3694.94	0.12072	0.18339	0.25798	0.2917	0.37453	0.44047	0.53476				324.546	243.881	324.546	651.544
3696.87	0.11765	0.18401	0.25339	0.2912	0.3722	0.43856	0.53342				324.546	247.37	324.546	660.553
3698.8	0.11767	0.18304	0.24647	0.29169	0.36972	0.43222	0.5258				324.546	250.638	324.546	668.503
3700.73	0.11998	0.17951	0.24281	0.29221	0.36871	0.42592	0.51912				324.546	253.46	324.546	675.154
3702.66	0.12095	0.17547	0.2437	0.2891	0.36725	0.41941	0.5131				324.546	255.878	324.546	680.828
3704.59	0.11896	0.17378	0.24623	0.28311	0.36446	0.41018	0.50569				324.546	258.018	324.546	685.178
3706.51	0.11561	0.17652	0.24872	0.27789	0.3663	0.40311	0.49976				324.547	259.906	324.547	688.344
3708.44	0.11411	0.1822	0.24838	0.27692	0.36795	0.40129	0.49706				324.547	261.474	324.547	690.117
3710.37	0.11686	0.18594	0.24806	0.28161	0.36971	0.40475	0.49628				324.547	262.467	324.547	690.531
3712.3	0.12256	0.18708	0.25017	0.28917	0.37102	0.41127	0.49652				324.547	262.858	324.547	689.596
3714.23	0.12553	0.18473	0.25284	0.29459	0.36989	0.41323	0.4941				324.547	262.755	324.547	687.066
3716.16	0.12116	0.17981	0.25202	0.2934	0.36601	0.40418	0.48639				324.548	262.235	324.548	683.208
3718.08	0.11319	0.17321	0.24667	0.28819	0.36475	0.39111	0.47715				324.548	261.247	324.548	677.634
3720.01	0.10873	0.16965	0.24132	0.28246	0.36278	0.38417	0.47575				324.548	259.709	324.548	670.526
3721.94	0.10857	0.17118	0.23921	0.2785	0.36194	0.38765	0.47613				324.548	257.623	324.548	661.709
3723.87	0.10989	0.17519	0.23788	0.27772	0.36172	0.39588	0.47325				324.548	254.939	324.548	651.458
3725.8	0.11021	0.17948	0.23826	0.27957	0.36161	0.4021	0.46639				324.548	251.726	324.548	639.496
3727.73	0.10701	0.17739	0.23579	0.27694	0.3549	0.39923	0.4506				324.548	248.072	324.548	626.128
3729.66	0.10499	0.16653	0.22903	0.27215	0.34301	0.38847	0.43402				324.548	243.606	324.548	610.788
3731.58	0.10459	0.15661	0.22712	0.27302	0.33805	0.38613	0.43299				324.549	238.523	324.549	594.054
3733.51	0.10273	0.15254	0.22865	0.27579	0.33903	0.39193	0.43866				324.549	232.675	324.549	575.565
3735.44	0.10118	0.15406	0.23014	0.28012	0.34462	0.3947	0.44542				324.549	226.125	324.549	555.558
3737.37	0.10218	0.16235	0.23387	0.28648	0.35338	0.394	0.45468				324.549	218.793	324.549	534.007
3739.3	0.10365	0.17228	0.23822	0.28852	0.35856	0.38573	0.46082				324.549	210.839	324.549	510.923
3741.23	0.10536	0.17531	0.23806	0.28146	0.35617	0.37093	0.45462				324.549	202.366	324.549	486.359
3743.16	0.10351	0.1739	0.2405	0.27575	0.35207	0.36666	0.44507				324.55	193.299	324.55	460.384
3745.08	0.09792	0.16578	0.2404	0.2721	0.34988	0.3693	0.43122				324.55	183.693	324.55	433.096
3747.01	0.09648	0.15917	0.24431	0.27517	0.35426	0.37689	0.4274				324.55	173.585	324.55	404.498
3748.94	0.09911	0.15766	0.25088	0.28216	0.36068	0.38223	0.43344				324.55	163.144	324.55	374.582
3750.87	0.10537	0.16296	0.25625	0.29004	0.37024	0.38437	0.44677				324.55	152.437	324.55	343.376
3752.8	0.11136	0.16968	0.25286	0.29224	0.37321	0.38114	0.45467				324.55	141.506	324.55	310.968
3754.72	0.1146	0.17647	0.24696	0.29263	0.36709	0.38035	0.45866				324.55	130.397	324.55	277.589
3756.65	0.11453	0.17653	0.24019	0.29067	0.3609	0.38086	0.45689				324.551	119.143	324.551	243.068
3758.58	0.11515	0.1766	0.24105	0.2905	0.36059	0.3853	0.45973				324.551	107.745	324.551	207.61
3760.51	0.11495	0.17586	0.24431	0.28776	0.36177	0.3856	0.46084				324.551	96.091	324.551	171.408
3762.44	0.11507	0.17523	0.2485	0.28444	0.36322	0.3864	0.46083				324.551	84.191	324.551	134.52
3764.37	0.11482	0.17555	0.24826	0.28202	0.36017	0.38909	0.46074				324.551	72.039	324.551	97.009
3766.3	0.11482	0.17626	0.24614	0.28382	0.35639	0.39355	0.46071				324.551	59.691	324.551	59.048
3768.22	0.11623	0.17759	0.24698	0.28789	0.35726	0.39648	0.45954				324.552	47.171	324.552	20.865
3770.15	0.12078	0.18066	0.24869	0.2929	0.3643	0.3981	0.45908				324.552	34.473	324.552	-17.277
3772.08	0.12483	0.18184	0.24861	0.29614	0.37271	0.39592	0.45874				324.552	21.588	324.552	-55.624
3774.01	0.12351	0.18137	0.25059	0.29727	0.37636	0.39174	0.45843				324.552	8.658	324.552	-93.886
3775.94	0.11889	0.18002	0.25123	0.29551	0.37481	0.38895	0.45704				324.552	-4.283	324.552	-131.986
3777.87	0.1138	0.17739	0.25052	0.29343	0.37179	0.38819	0.45516				324.552	-17.155	324.552	-169.747
3779.8	0.1116	0.17673	0.24992	0.29173	0.36926	0.38772	0.45555				324.553	-29.997	324.553	-207.068
3781.72	0.11518	0.17815	0.24869	0.29129	0.36898	0.38923	0.45727				324.553	-42.673	324.553	-243.95
3783.65	0.11953	0.17933	0.24776	0.29357	0.37004	0.39185	0.46087				324.553	-55.006	324.553	-280.1
3785.58	0.12075	0.18075	0.24863	0.29605	0.37082	0.39427	0.46742				324.553	-67.031	324.553	-315.56
3787.51	0.12023	0.18129	0.24922	0.29527	0.37047	0.39468	0.46972				324.553	-78.885	324.553	-350.2
3789.44	0.11866	0.18035	0.24944	0.29454	0.37048	0.39499	0.46651				324.553	-90.619	324.553	-383.778
3791.37	0.11655	0.17753	0.24706	0.29228	0.36757	0.39155	0.45972				324.553	-102.33	324.553	-416.108
3793.3	0.1145	0.17344	0.24364	0.28859	0.36398	0.38528	0.44992				324.554	-113.924	324.554	-447.134
3795.22	0.111	0.16913	0.24193	0.28448	0.36537	0.37761	0.44217				324.554	-125.419	324.554	-476.747
3797.15	0.10618	0.16602	0.24111	0.27894	0.36738	0.3671	0.435				324.554	-137.093	324.554	-504.799
3799.08	0.10224	0.16714	0.24097	0.27687	0.3659	0.3616	0.42949				324.554	-148.822	324.554	-531.206
3801.01	0.10251	0.17181	0.24461	0.28336	0.36626	0.36622	0.42853				324.554	-160.385	324.554	-555.809
3802.94	0.1081	0.17705	0.25022	0.29283	0.36502	0.37537	0.43164				324.554	-171.71	324.554	-578.582
3804.86	0.11465	0.18104	0.25537	0.29962	0.36466	0.38408	0.44084				324.555	-182.667	324.555	-599.432
3806.79	0.11999	0.18198	0.2579	0.30158	0.36795	0.38823	0.45136				324.555	-193.303	324.555	-618.476
3808.72	0.12087	0.18029	0.25506	0.29943	0.36853	0.38474	0.45299				324.555	-203.43	324.555	-635.708
3810.65	0.11606	0.1773	0.24977	0.29482	0.36135	0.3806	0.44856				324.555	-212.745	324.555	-651.041
3812.58	0.10927	0.17155	0.24647	0.28816	0.35343	0.3775	0.43961				324.555	-221.342	324.555	-664.351
3814.51	0.10646	0.16818	0.24496	0.28329	0.34964	0.37359	0.43209				324.555	-229.178	324.555	-675.597
3816.44	0.10874	0.17043	0.24617	0.28603	0.35546	0.3762	0.43362				324.555	-236.231	324.555	-684.695
3818.36	0.1132	0.17388	0.24792	0.29212	0.36599	0.38442	0.43774				324.555	-242.541	324.555	-691.777
3820.29	0.11784	0.17822	0.25101	0.30157	0.37853	0.39419	0.44452				324.556	-248.078	324.556	-696.82
3822.22	0.11747	0.18061	0.25348	0.30537	0.3835	0.40025	0.4481				324.556	-253.102	324.556	-699.962
3824.15	0.11407	0.17892	0.2542	0.30094	0.3813	0.39874	0.44391				324.556	-257.722	324.556	-701.197
3826.08	0.11118	0.17798	0.25195	0.29499	0.37551	0.3892	0.43573				324.556	-261.731	324.556	-700.583
3828.01	0.11029	0.17856	0.24933	0.29131	0.36928	0.38073	0.42915				324.556	-265.244	324.556	-698.389
3829.94	0.1084	0.17667	0.24607	0.28697	0.3622	0.37783	0.42523				324.557	-268.14	324.557	-694.51
3831.86	0.10685	0.17443	0.24491	0.28486	0.35822	0.38379	0.42429				324.557	-270.426	324.557	-689
3833.79	0.10774	0.17394	0.243	0.28661	0.35721	0.39331	0.42585				324.557	-272.091	324.557	-681.927
3835.72	0.11171	0.17686	0.24228	0.28968	0.36032	0.39789	0.42965				324.557	-272.86	324.557	-673.411
3837.65	0.11646	0.18012	0.24568	0.29531	0.36597	0.39988	0.43592				324.557	-272.622	324.557	-663.461
3839.58	0.11781	0.18238	0.25155	0.30088	0.37318	0.40028	0.4445				324.557	-271.451	324.557	-652.127
3841.51	0.11713	0.18233	0.25516	0.3042	0.38138	0.39906	0.45187				324.557	-269.496	324.557	-639.582
3843.43	0.11647	0.18012	0.25575	0.3061	0.38612	0.39773	0.45333				324.558	-266.788	324.558	-626.027
3845.36	0.11547	0.17533	0.25189	0.30691	0.38408	0.39287	0.45037				324.558	-263.338	324.558	-611.499
3847.29	0.11074	0.16818	0.2454	0.29962	0.37676	0.38097	0.4407				324.558	-259.308	324.558	-595.993
3849.22	0.10954	0.16531	0.24885	0.29708	0.37278	0.3678	0.4392				324.558	-254.911	324.558	-579.711
3851.15	0.10562	0.16412	0.25578	0.29478	0.37082	0.36171	0.44158				324.558	-250.111	324.558	-562.83
3853.08	0.10333	0.16617	0.26174	0.29374	0.37515	0.3652	0.44538				324.558	-245.039	324.558	-545.479
3855.01	0.10568	0.17203	0.26434	0.29667	0.38101	0.37444	0.45037				324.558	-239.713	324.558	-527.574
3856.93	0.10834	0.17615	0.26084	0.30049	0.3811	0.38407	0.44958				324.559	-234.023	324.559	-509.228
3858.86	0.10528	0.17267	0.25075	0.29999	0.37705	0.38852	0.43987				324.559	-227.936	324.559	-490.518
3860.79	0.10364	0.16848	0.24224	0.30039	0.37413	0.38232	0.43586				324.559	-221.483	324.559	-471.614
3862.72	0.10162	0.16383	0.2365	0.29771	0.37072	0.37666	0.43473				324.559	-214.563	324.559	-452.625
3864.65	0.10131	0.16163	0.23664	0.29606	0.36932	0.37819	0.43616				324.559	-207.309	324.559	-433.59
3866.58	0.10522	0.163	0.24187	0.29708	0.36998	0.3854	0.43825				324.559	-199.758	324.559	-414.372
3868.51	0.1141	0.16838	0.25166	0.30328	0.37106	0.39661	0.44063				324.56	-191.954	324.56	-394.923
3870.43	0.11863	0.17393	0.25924	0.30767	0.37431	0.40195	0.44168				324.56	-184.033	324.56	-375.681
3872.36	0.1166	0.17648	0.25942	0.30658	0.3781	0.39988	0.44362				324.56	-175.931	324.56	-356.592
3874.29	0.11293	0.1796	0.25818	0.30375	0.38306	0.39698	0.44755				324.56	-167.902	324.56	-337.743
3876.22	0.1104	0.18099	0.25612	0.29957	0.38449	0.39233	0.44721				324.56	-159.972	324.56	-319.216
3878.15	0.11016	0.17896	0.25311	0.29487	0.38161	0.38861	0.44345				324.56	-152.129	324.56	-301.028
3880.08	0.113	0.17693	0.25333	0.29459	0.37673	0.39231	0.44184				324.56	-144.358	324.56	-283.169
3882	0.11367	0.17377	0.25113	0.29507	0.37165	0.39575	0.44061				324.561	-136.669	324.561	-265.478
3883.93	0.11249	0.17108	0.24951	0.2989	0.37204	0.4002	0.44328				324.561	-129.124	324.561	-247.994
3885.86	0.11141	0.17124	0.25168	0.30564	0.37763	0.40435	0.44992				324.561	-121.748	324.561	-230.908
3887.79	0.10949	0.17307	0.25362	0.31222	0.38162	0.40585	0.45491				324.561	-114.294	324.561	-214.184
3889.72	0.10783	0.17557	0.25415	0.31516	0.38327	0.40344	0.45573				324.561	-106.807	324.561	-197.775
3891.65	0.10731	0.17842	0.25678	0.31394	0.38411	0.40144	0.45325				324.561	-99.514	324.561	-181.616
3893.57	0.10491	0.17627	0.25773	0.30725	0.37866	0.39971	0.44598				324.562	-92.305	324.562	-165.668
3895.5	0.10345	0.17201	0.25701	0.30008	0.37179	0.39729	0.43782				324.562	-85.225	324.562	-150.157
3897.43	0.10633	0.171	0.25499	0.29777	0.36661	0.39144	0.43666				324.562	-78.368	324.562	-135.157
3899.36	0.10915	0.1745	0.24983	0.30167	0.36441	0.38939	0.44177				324.562	-71.85	324.562	-120.515
3901.29	0.11154	0.18016	0.24663	0.3072	0.36952	0.39148	0.44842				324.562	-65.685	324.562	-106.08
3903.22	0.11363	0.1841	0.2486	0.3107	0.37893	0.39706	0.45642				324.562	-59.8	324.562	-91.799
3905.15	0.11254	0.18167	0.25229	0.31102	0.38402	0.40316	0.46138				324.562	-54.134	324.562	-77.749
3907.07	0.1102	0.1764	0.2537	0.3094	0.38348	0.40467	0.4595				324.563	-48.639	324.563	-64.013
3909	0.11178	0.17378	0.25368	0.30802	0.38163	0.40132	0.45779				324.563	-43.275	324.563	-50.591
3910.93	0.11504	0.17474	0.25113	0.30756	0.38098	0.4009	0.45649				324.563	-37.927	324.563	-37.441
3912.86	0.11708	0.17666	0.2509	0.30682	0.38407	0.40413	0.45667				324.563	-32.715	324.563	-24.411
3914.79	0.11716	0.17731	0.25185	0.30764	0.38871	0.4064	0.45921				324.563	-27.596	324.563	-11.47
3916.72	0.11594	0.17707	0.25339	0.3124	0.38979	0.40632	0.45944				324.563	-22.623	324.563	1.278
3918.64	0.11662	0.17794	0.25793	0.31654	0.38709	0.40556	0.4574				324.563	-17.855	324.563	13.926
3920.57	0.11992	0.17795	0.26146	0.31508	0.38228	0.40561	0.45702				324.564	-13.316	324.564	26.375
3922.5	0.12199	0.1771	0.25875	0.31136	0.37585	0.4055	0.45439				324.564	-8.971	324.564	38.67
3924.43	0.12131	0.17549	0.25319	0.30866	0.37238	0.40281	0.45007				324.564	-4.528	324.564	50.869
3926.36	0.11911	0.17596	0.24878	0.30949	0.37635	0.39822	0.44646				324.564	-0.124	324.564	63.005
3928.29	0.1179	0.17965	0.24908	0.31408	0.38282	0.39543	0.44255				324.564	4.194	324.564	75.159
3930.22	0.11917	0.1833	0.25386	0.31682	0.38664	0.39663	0.44289				324.564	8.374	324.564	87.181
3932.14	0.11984	0.18376	0.25815	0.31346	0.38619	0.40044	0.44787				324.565	12.518	324.565	99.111
3934.07	0.11771	0.18184	0.25851	0.30934	0.3845	0.40225	0.45239				324.565	16.692	324.565	110.968
3936	0.11449	0.17856	0.2541	0.30674	0.38293	0.40177	0.45536				324.565	20.645	324.565	122.775
3937.93	0.11107	0.17698	0.24985	0.30617	0.38344	0.40089	0.45824				324.565	24.629	324.565	134.645
3939.86	0.10967	0.17805	0.24913	0.30811	0.38735	0.40043	0.46072				324.565	28.654	324.565	146.519
3941.79	0.1107	0.17929	0.25019	0.31154	0.38904	0.40253	0.46172				324.565	32.832	324.565	158.352
3943.72	0.1103	0.18	0.2526	0.3139	0.38725	0.40615	0.45924				324.565	36.998	324.565	170.23
3945.64	0.1099	0.18021	0.25558	0.31489	0.38773	0.40642	0.45527				324.566	41.338	324.566	182.236
3947.57	0.11165	0.18067	0.25507	0.31453	0.38816	0.40562	0.45232				324.566	45.802	324.566	194.399
3949.5	0.11283	0.18089	0.25438	0.31405	0.38427	0.40378	0.44888				324.566	50.44	324.566	206.88
3951.43	0.11214	0.17943	0.25424	0.31461	0.38174	0.39927	0.44673				324.566	55.274	324.566	219.541
3953.36	0.11175	0.17768	0.25524	0.31562	0.38083	0.39719	0.44707				324.566	60.467	324.566	232.289
3955.29	0.11264	0.17687	0.2574	0.31652	0.38181	0.39852	0.45212				324.566	65.698	324.566	245.172
3957.21	0.11347	0.17663	0.25989	0.31418	0.38629	0.39994	0.4625				324.567	71.079	324.567	258.285
3959.14	0.11355	0.1769	0.2607	0.31033	0.39031	0.40293	0.46997				324.567	76.636	324.567	271.478
3961.07	0.11355	0.17798	0.26118	0.30819	0.38919	0.4056	0.46991				324.567	82.415	324.567	284.861
3963	0.11278	0.17872	0.26016	0.30887	0.38572	0.40517	0.46546				324.567	88.394	324.567	298.37
3964.93	0.11205	0.18012	0.26038	0.31166	0.38356	0.40391	0.45956				324.567	94.532	324.567	312.218
3966.86	0.11376	0.18103	0.26211	0.31546	0.38474	0.4021	0.45775				324.567	100.684	324.567	326.225
3968.78	0.11483	0.17977	0.2625	0.31464	0.38694	0.40049	0.45848				324.567	106.947	324.567	340.488
3970.71	0.11418	0.17914	0.26071	0.31139	0.39135	0.40276	0.4568				324.568	113.354	324.568	355.05
3972.64	0.11415	0.17947	0.25853	0.30893	0.39657	0.40474	0.45523				324.568	119.79	324.568	369.806
3974.57	0.11505	0.1788	0.25698	0.30992	0.39958	0.40703	0.4564				324.568	126.241	324.568	384.607
3976.5	0.11544	0.17826	0.25741	0.31385	0.40082	0.40995	0.45771				324.568	132.874	324.568	399.441
3978.43	0.11616	0.17685	0.25874	0.31661	0.39855	0.41064	0.45869				324.568	139.304	324.568	414.345
3980.36	0.11717	0.17516	0.25917	0.31626	0.39122	0.40994	0.45791				324.568	145.635	324.568	429.138
3982.28	0.1182	0.17714	0.25742	0.31442	0.38612	0.4102	0.45567				324.568	151.766	324.568	443.614
3984.21	0.11866	0.17954	0.25488	0.31246	0.38453	0.40805	0.45171				324.569	157.761	324.569	457.802
3986.14	0.11739	0.17868	0.25271	0.31084	0.38515	0.40588	0.44915				324.569	163.621	324.569	471.804
3988.07	0.1164	0.17654	0.25239	0.3099	0.38912	0.4063	0.44784				324.569	169.366	324.569	485.363
3990	0.11552	0.17228	0.25322	0.30772	0.39168	0.40614	0.44668				324.569	174.966	324.569	498.498
3991.93	0.11434	0.17009	0.25448	0.30648	0.38986	0.40464	0.44867				324.569	180.515	324.569	511.156
3993.86	0.11406	0.17417	0.25474	0.30694	0.38974	0.40377	0.45373				324.569	186.01	324.569	523.118
3995.78	0.11513	0.17771	0.2556	0.30776	0.39143	0.40564	0.45657				324.57	191.4	324.57	534.427
3997.71	0.11721	0.18305	0.25639	0.30937	0.39424	0.40913	0.45904				324.57	196.576	324.57	544.785
3999.64	0.12033	0.19021	0.25709	0.31177	0.39819	0.41425	0.46116				324.57	201.813	324.57	554.225
--	--	--	--	--	--	--	--				324.57	206.821	324.57	562.628
											324.57	211.454	324.57	569.714
											324.57	215.783	324.57	575.661
											324.57	219.759	324.57	580.52
											324.571	223.327	324.571	584.101
											324.571	226.567	324.571	586.383
											324.571	229.467	324.571	587.211
											324.571	231.816	324.571	586.509
											324.571	233.669	324.571	584.165
											324.571	235.067	324.571	580.242
											324.572	235.963	324.572	574.796
											324.572	236.346	324.572	567.67
											324.572	236.275	324.572	559.168
											324.572	235.639	324.572	549.031
											324.572	234.326	324.572	537.277
											324.572	232.439	324.572	523.93
											324.572	229.714	324.572	508.978
											324.573	226.191	324.573	492.489
											324.573	222.031	324.573	474.497
											324.573	217.034	324.573	455.047
											324.573	211.142	324.573	434.301
											324.573	204.545	324.573	412.207
											324.573	197.109	324.573	388.91
											324.574	188.974	324.574	364.507
											324.574	180.322	324.574	339.02
											324.574	170.981	324.574	312.651
											324.574	161.068	324.574	285.605
											324.574	150.694	324.574	257.836
											324.574	139.869	324.574	229.476
											324.575	128.536	324.575	200.825
											324.575	116.947	324.575	171.688
											324.575	104.91	324.575	142.099
											324.575	92.501	324.575	112.337
											324.575	79.547	324.575	82.252
											324.575	66.38	324.575	52.022
											324.575	53	324.575	21.775
											324.575	39.257	324.575	-8.48
											324.576	25.413	324.576	-38.742
											324.576	11.507	324.576	-68.729
											324.576	-2.301	324.576	-98.696
											324.576	-15.963	324.576	-128.445
											324.576	-29.524	324.576	-157.832
											324.577	-42.936	324.577	-186.741
											324.577	-56.069	324.577	-215.107
											324.577	-68.882	324.577	-243.011
											324.577	-81.443	324.577	-270.292
											324.577	-93.563	324.577	-296.793
											324.577	-105.445	324.577	-322.457
											324.577	-116.838	324.577	-347.014
											324.577	-127.52	324.577	-370.47
											324.578	-137.623	324.578	-392.845
											324.578	-147.049	324.578	-413.92
											324.578	-155.778	324.578	-433.603
											324.578	-163.485	324.578	-452.03
											324.578	-170.403	324.578	-469.101
											324.578	-176.62	324.578	-484.683
											324.579	-182.099	324.579	-498.643
											324.579	-186.71	324.579	-510.89
											324.579	-190.688	324.579	-521.353
											324.579	-193.919	324.579	-530.096
											324.579	-196.499	324.579	-536.907
											324.579	-198.358	324.579	-541.801
											324.579	-199.575	324.579	-544.921
											324.58	-200.084	324.58	-546.112
											324.58	-200.024	324.58	-545.532
											324.58	-199.51	324.58	-543.211
											324.58	-198.7	324.58	-539.292
											324.58	-197.516	324.58	-533.879
											324.58	-195.956	324.58	-527.03
											324.581	-194.134	324.581	-518.843
											324.581	-191.826	324.581	-509.308
											324.581	-189.121	324.581	-498.532
											324.581	-186.083	324.581	-486.511
											324.581	-182.841	324.581	-473.372
											324.581	-179.516	324.581	-459.213
											324.582	-175.795	324.582	-444.107
											324.582	-171.961	324.582	-428.06
											324.582	-167.827	324.582	-411.284
											324.582	-163.542	324.582	-393.819
											324.582	-159.092	324.582	-375.783
											324.582	-154.592	324.582	-357.208
											324.582	-149.98	324.582	-338.212
											324.583	-145.371	324.583	-318.766
											324.583	-140.698	324.583	-299.109
											324.583	-135.93	324.583	-279.392
											324.583	-130.995	324.583	-259.389
											324.583	-125.719	324.583	-239.375
											324.583	-120.114	324.583	-219.386
											324.584	-114.402	324.584	-199.419
											324.584	-108.397	324.584	-179.663
											324.584	-102.437	324.584	-159.912
											324.584	-96.636	324.584	-140.247
											324.584	-90.833	324.584	-120.641
											324.584	-84.919	324.584	-100.983
											324.584	-78.772	324.584	-81.206
											324.584	-72.557	324.584	-61.238
											324.585	-66.192	324.585	-41.022
											324.585	-59.581	324.585	-20.736
											324.585	-52.752	324.585	-0.358
											324.585	-45.703	324.585	20.178
											324.585	-38.423	324.585	40.989
											324.586	-30.9	324.586	62.064
											324.586	-23.048	324.586	83.293
											324.586	-14.876	324.586	104.753
											324.586	-6.505	324.586	126.578
											324.586	1.962	324.586	148.82
											324.586	10.522	324.586	171.492
											324.586	19.194	324.586	194.496
											324.587	28.064	324.587	217.754
											324.587	37.094	324.587	241.208
											324.587	46.142	324.587	264.841
											324.587	55.313	324.587	288.619
											324.587	64.855	324.587	312.338
											324.587	74.682	324.587	336.039
											324.587	84.474	324.587	359.699
											324.588	94.221	324.588	383.012
											324.588	103.867	324.588	406.079
											324.588	113.369	324.588	428.439
											324.588	122.664	324.588	450.358
											324.588	131.793	324.588	471.425
											324.588	140.751	324.588	492.065
											324.589	149.527	324.589	511.701
											324.589	158.064	324.589	530.577
											324.589	166.172	324.589	548.399
											324.589	174.08	324.589	565.207
											324.589	181.767	324.589	580.622
											324.589	189.14	324.589	594.68
											324.589	196.157	324.589	607.188
											324.59	202.862	324.59	618.525
											324.59	209.316	324.59	628.466
											324.59	215.477	324.59	637.089
											324.59	221.299	324.59	644.122
											324.59	226.785	324.59	649.813
											324.59	231.379	324.59	654.124
											324.591	235.349	324.591	656.728
											324.591	238.746	324.591	657.525
											324.591	241.529	324.591	656.601
											324.591	243.656	324.591	653.761
											324.591	245.222	324.591	649.307
											324.591	246.095	324.591	642.983
											324.591	246.212	324.591	634.723
											324.592	245.659	324.592	624.604
											324.592	244.526	324.592	612.629
											324.592	242.709	324.592	598.716
											324.592	240.159	324.592	583.083
											324.592	236.945	324.592	565.652
											324.592	233.085	324.592	546.489
											324.592	228.611	324.592	525.883
											324.593	223.545	324.593	503.675
											324.593	217.825	324.593	479.998
											324.593	211.362	324.593	454.845
											324.593	204.219	324.593	428.321
											324.593	196.355	324.593	400.418
											324.593	187.894	324.593	371.29
											324.594	178.943	324.594	340.78
											324.594	169.536	324.594	309.178
											324.594	159.621	324.594	276.491
											324.594	149.239	324.594	242.848
											324.594	138.423	324.594	208.433
											324.594	127.056	324.594	173.339
											324.594	115.227	324.594	137.654
											324.595	103.055	324.595	101.538
											324.595	90.432	324.595	64.996
											324.595	77.621	324.595	28.262
											324.595	64.612	324.595	-8.377
											324.595	51.486	324.595	-44.936
											324.595	38.135	324.595	-81.125
											324.596	24.79	324.596	-116.981
											324.596	11.464	324.596	-152.472
											324.596	-1.999	324.596	-187.574
											324.596	-15.477	324.596	-222.183
											324.596	-28.909	324.596	-256.199
											324.596	-42.016	324.596	-289.543
											324.596	-54.789	324.596	-322.226
											324.597	-67.318	324.597	-354.22
											324.597	-79.682	324.597	-385.461
											324.597	-91.885	324.597	-415.703
											324.597	-103.811	324.597	-444.692
											324.597	-115.296	324.597	-472.437
											324.597	-126.394	324.597	-498.954
											324.598	-137.002	324.598	-524.141
											324.598	-147.061	324.598	-547.926
											324.598	-156.661	324.598	-570.239
											324.598	-165.78	324.598	-590.944
											324.598	-174.494	324.598	-610.119
											324.598	-182.878	324.598	-627.904
											324.598	-190.849	324.598	-644.395
											324.599	-198.377	324.599	-659.559
											324.599	-205.682	324.599	-673.229
											324.599	-212.585	324.599	-685.439
											324.599	-219.061	324.599	-696.033
											324.599	-225.129	324.599	-704.994
											324.599	-230.833	324.599	-712.298
											324.599	-236.279	324.599	-717.985
											324.6	-241.287	324.6	-722.01
											324.6	-245.832	324.6	-724.465
											324.6	-249.837	324.6	-725.317
											324.6	-253.094	324.6	-724.682
											324.6	-255.732	324.6	-722.665
											324.6	-257.848	324.6	-719.376
											324.601	-259.305	324.601	-714.614
											324.601	-260.288	324.601	-708.467
											324.601	-260.556	324.601	-701.165
											324.601	-260.104	324.601	-692.804
											324.601	-259.092	324.601	-683.406
											324.601	-257.51	324.601	-672.964
											324.601	-255.166	324.601	-661.408
											324.602	-252.254	324.602	-648.655
											324.602	-248.717	324.602	-634.785
											324.602	-244.596	324.602	-620.033
											324.602	-239.937	324.602	-604.472
											324.602	-234.709	324.602	-588.299
											324.602	-229.045	324.602	-571.55
											324.603	-223.026	324.603	-554.424
											324.603	-216.531	324.603	-536.861
											324.603	-209.801	324.603	-518.928
											324.603	-202.687	324.603	-500.809
											324.603	-195.44	324.603	-482.491
											324.603	-188.196	324.603	-464.026
											324.603	-180.944	324.603	-445.585
											324.604	-173.708	324.604	-427.271
											324.604	-166.485	324.604	-409.142
											324.604	-159.387	324.604	-391.107
											324.604	-152.628	324.604	-373.155
											324.604	-146.319	324.604	-355.149
											324.604	-140.167	324.604	-337.267
											324.604	-134.244	324.604	-319.802
											324.605	-128.675	324.605	-302.7
											324.605	-123.378	324.605	-286.079
											324.605	-118.389	324.605	-269.901
											324.605	-113.69	324.605	-254.107
											324.605	-109.319	324.605	-238.955
											324.605	-105.273	324.605	-224.465
											324.606	-101.461	324.606	-210.55
											324.606	-97.897	324.606	-197.091
											324.606	-94.661	324.606	-184.354
											324.606	-91.645	324.606	-172.02
											324.606	-88.773	324.606	-160.061
											324.606	-85.959	324.606	-148.707
											324.606	-83.103	324.606	-137.736
											324.607	-80.039	324.607	-127.166
											324.607	-77.013	324.607	-117.196
											324.607	-74.062	324.607	-107.928
											324.607	-71.112	324.607	-99.333
											324.607	-68.022	324.607	-91.356
											324.607	-64.709	324.607	-84.125
											324.608	-61.3	324.608	-77.394
											324.608	-57.892	324.608	-70.929
											324.608	-54.471	324.608	-65.004
											324.608	-50.93	324.608	-59.509
											324.608	-47.195	324.608	-54.658
											324.608	-43.365	324.608	-50.236
											324.608	-39.561	324.608	-45.928
											324.609	-35.897	324.609	-41.906
											324.609	-32.427	324.609	-38.113
											324.609	-29.136	324.609	-34.41
											324.609	-25.959	324.609	-30.874
											324.609	-22.982	324.609	-27.592
											324.609	-20.311	324.609	-24.378
											324.61	-17.765	324.61	-21.223
[truncated: 2,099 more rows]

## Sheet: Fig. 5(c-f)
Fig.5c
	H2O2 decomposition energy barrier (eV)
Pd-skin	0.05
Pd2Au1-skin	0.1
Pd1Au2-skin	0.39
Au-skin	0.59
Fig.5d
	Apparent reaction energy barrier (eV)
Pd-skin	1.21
Pd2Au1-skin	1.11
Pd1Au2-skin	1.03
Au-skin	0.95
Fig.5e
	Reaction rate indicator (eV)
Pd-skin	1.26
Pd2Au1-skin	1.21
Pd1Au2-skin	1.42
Au-skin	1.54
Fig.5f
M-O ICOHP	Reaction rate indicator (eV)
-3.3055	1.26
-2.94771	1.21
-2.04018	1.42
-1.69043	1.54

## Sheet: Supplementary Fig. 2(a-b)
		Supplementary Fig. 2a
	0	144.86
	0.25	1983.92
	0.5	3724.41
	1	7529.8
	3	23170.7
	10	79487.6
	20	158929
		Supplementary Fig. 2b
	0	130.632
	0.25	973.385
	0.5	2041.41
	1	3979.62
	3	12466.3
	10	42613.7
	20	82605.2

## Sheet: Supplementary Fig. 3 
	Edge length (nm)		Diameter (nm)
1	30.63	1	60.03
2	32.07	2	60.5
3	30.66	3	58.49
4	27.42	4	62.84
5	30.89	5	64.36
6	35.85	6	63.58
7	30.09	7	63.96
8	33.65	8	59.23
9	32.64	9	59.79
10	34.23	10	64.01
11	33.06	11	57.05
12	31.84	12	57.71
13	31.37	13	57.44
14	29.57	14	63.14
15	28.65	15	60.64
16	32.09	16	67.2
17	32.85	17	61.98
18	33.61	18	63.61
19	30.7	19	60.02
20	31.45	20	60.47
21	32.94	21	63.02
22	31.11	22	57.31
23	32.18	23	60.76
24	35.8	24	60.51
25	32.83	25	61.61
26	31.93	26	60.03
27	33.74	27	63.78
28	32.46	28	64.73
29	30.16	29	57.97
30	29.13	30	60.96
31	30.62	31	57.7
32	27.96	32	60.25
33	30.11	33	63.28
34	33.08	34	63.3
35	27.98	35	63.75
36	31.87	36	63.98
37	29.43	37	58.8
38	32.3	38	63.06
39	29.45	39	63.98
40	34.18	40	63.52
41	27.67	41	65.63
42	31.73	42	59.4
43	32.87	43	62.61
44	28.57	44	63.09
45	28.9	45	60.64
46	28.41	46	59.83
47	32.79	47	57.08
48	33.18	48	59.61
49	28.37	49	57.08
50	33.45	50	62.36
51	33.26	51	60.86
52	31.45	52	66.44
53	30.89	53	58.23
54	28.07	54	59.07
55	28.63	55	61.12
56	30.4	56	62.49
57	23.96	57	61.9
58	30.2	58	62.61
59	30.68	59	57.01
60	29.18	60	63.53
61	30.17	61	60.46
62	28.42	62	63.21
63	31.84	63	62.37
64	30.93	64	62.92
65	28.17	65	59.64
66	30.93	66	60.77
67	27.51	67	63.41
68	26.54	68	60.57
69	33.21	69	57.87
70	31.93	70	58.61
71	28.09	71	61.1
72	29.79	72	56.8
73	27.93	73	55.67
74	31.7	74	63.97
75	25.08	75	57.04
76	29.46	76	54.24
77	27.24	77	59.7
78	29.73	78	57.34
79	32.93	79	62.87
80	24.85	80	61.11
81	30.54	81	60.25
82	28.33	82	61.38
83	30.43	83	59.72
84	29.88	84	58.4
85	28.49	85	54.34
86	31.74	86	56.87
87	27.89	87	58
88	36.13	88	58.43
89	31.49	89	56.17
90	31.75	90	57.61
91	35.64	91	62.8
92	31.12	92	63.36
93	37.05	93	67.68
94	35.51	94	62.03
95	29.58	95	58.55
96	34.49	96	63.7
97	30.2	97	63.41
98	30.95	98	59.2
99	31.95	99	65.61
100	26.19	100	61.04
101	33.86	101	61.22
102	28.89	102	61.54
103	30.93	103	59.64
104	29.25	104	60.51
105	27.96	105	63.69
106	29.53	106	60.38
107	27.51	107	60.05
108	26.82	108	58.68
109	29.57	109	62.79
110	25.92	110	62.31
111	30.67	111	62.64
112	31.47	112	60.62
113	30.13	113	64.72
114	30.1	114	60.25
115	29.71	115	55.9
116	34.47	116	59.78
117	32.51	117	60.88
118	30.25	118	60.42
119	30.77	119	59.92
120	26.72	120	64.03
121	30.09	121	60.02
122	31.22	122	61.43
123	29.87	123	58.87
124	32.06	124	63.76
125	34.3	125	61.73
126	31.64	126	65.22
127	30.15	127	63.68
128	35.57	128	64.92
129	25.13	129	63.82
130	32.85	130	57.19
131	29.89	131	61.26
132	27.07	132	60.23
133	28.16	133	67.92
134	30.96	134	58.83
135	28.47	135	60.47
136	30.91	136	64.28
137	34.53	137	58.21
138	28.57	138	60.21
139	31.82	139	61.25
140	25.5	140	61.75
141	28.4	141	61
142	34.71	142	62.48
143	27.34	143	61.13
144	33.57	144	61.38
145	32.6	145	61.31
146	28.29	146	62.32
147	34.95	147	59.74
148	25.77	148	62.61
149	30.43	149	58.79
150	29.89	150	65.7
151	36.37	151	60.64
152	32.49	152	64.55
153	28.4	153	63.8
154	35.02	154	61.54
155	31.28	155	64.01
156	31.26	156	60.3
157	28.44	157	57.97
158	31.73	158	53.19
		159	59.99
		160	63.25
		161	60.97
		162	61.23
		163	60.66
		164	62.25
		165	59.29
		166	62.71
		167	61.28
		168	59.94
		169	64.41
		170	62.76
		171	63.12
		172	60.8
		173	62.96
		174	57.56
		175	64.42
		176	65.29
		177	64.03
		178	62.39
		179	66.98
		180	61.36
		181	60.86
		182	64.94
		183	61.7
		184	63.17
		185	57.94
		186	65.79
		187	60.81
		188	62.67
		189	60.11
		190	55.29
		191	56.85
		192	59.83

## Sheet: Supplementary Fig. 4b 
	Thickness (nm)
1	1.65
2	1.61
3	1.4
4	1.36
5	1.64
6	1.52
7	1.27
8	1.44
9	1.34
10	1.45
11	1.28
12	1.4
13	1.44
14	1.48
15	1.42
16	1.58
17	1.59
18	1.64
19	1.48
20	1.48
21	1.79
22	1.55
23	1.43
24	1.5
25	1.55
26	1.88
27	1.61
28	1.64
29	1.63
30	1.64
31	1.86
32	1.66
33	1.5
34	1.37
35	1.46
36	1.27
37	1.48
38	1.28
39	1.54
40	1.59
41	1.49
42	1.45
43	1.65
44	1.56
45	1.5
46	1.45
47	1.67
48	1.7
49	1.67
50	1.58
51	1.73
52	1.55
53	1.48
54	1.58
55	1.68
56	1.71
57	1.72
58	1.59
59	1.81
60	1.58
61	1.62
62	1.81
63	1.67
64	1.57
65	1.53
66	1.73
67	1.64
68	1.56
69	1.61
70	1.72
71	1.86
72	1.72
73	1.68
74	1.35
75	1.68
76	1.64
77	1.61
78	1.44
79	1.55
80	1.41
81	1.51
82	1.25
83	1.33
84	1.43
85	1.63
86	1.43
87	1.71
88	1.45
89	1.46
90	1.29
91	1.44
92	1.25
93	1.41
94	1.41
95	1.48
96	1.33
97	1.41
98	1.48
99	1.35
100	1.4
101	1.7
102	1.67
103	1.22
104	1.1
105	1.34
106	1.23
107	1.17
108	1.26
109	1.16
110	1.49
111	1.37
112	1.33
113	1.54
114	1.48
115	1.33
116	1.38

## Sheet: Supplementary Fig. 5c 
	Pd NS			Pd3Au1 NS
	Width (nm)	Height (nm)		Width (nm)	Height (nm)
	0	0.05474		0	0.02482
	4.42708	0.05474		2.59113	0.08594
	8.85417	-0.02849		5.18227	0.04309
	13.2812	0.12461		7.7734	0.05767
	17.7083	0.04238		10.3645	0.08019
	22.1354	0.000642552		12.9557	0.01919
	26.5625	0.00155		15.5468	0.02981
	30.9896	0.09517		18.1379	0.01567
	35.4167	0.09917		20.7291	0.06517
	39.8438	0.0011		23.3202	0.15905
	44.2708	0.26934		25.9113	0.25424
	48.6979	0.94819		28.5025	0.35972
	53.125	1.38757		31.0936	0.50714
	57.5521	1.34944		33.6847	0.9588
	61.9792	1.48546		36.2759	1.28491
	66.4062	1.50197		38.867	1.38942
	70.8333	1.48639		41.4581	1.46334
	75.2604	1.3344		44.0493	1.47335
	79.6875	1.47559		46.6404	1.53449
	84.1146	1.45199		49.2315	1.57037
	88.5417	1.45963		51.8227	1.62487
	92.9688	1.29103		54.4138	1.54044
	97.3958	0.55042		57.0049	1.43341
	101.823	0.49363		59.596	1.43857
	106.25	0.22003		62.1872	1.41323
	110.677	0.21877		64.7783	1.55939
	115.104	0.17973		67.3695	1.59376
	119.531	0.12036		69.9606	1.62345
	123.958	0.15602		72.5517	1.62887
	128.385	0.0818		75.1428	1.56925
	132.812	0.15094		77.734	0.52339
				80.3251	0.234
				82.9162	0.18186
				85.5074	0.28155
				88.0985	0.24684
				90.6896	0.15242
				93.2808	0.14327
				95.8719	0.1087
				98.463	0.09693
				101.054	0.20686

[truncated: 20 more sheets: Supplementary Fig. 8 , Supplementary Fig. 9(b-d), Supplementary Fig. 10(a-b) , Supplementary Fig. 11(a-d) , Supplementary Fig. 12 , Supplementary Fig. 14(a-b), Supplementary Fig. 15(a-b) , Supplementary Fig. 18 , Supplementary Fig. 19, Supplementary Fig. 20, Supplementary Fig. 21, Supplementary Fig. 22, Supplementary Fig. 23 , Supplementary Fig. 25, Supplementary Fig. 28(a-d) , Supplementary Fig. 29(a-b) , Supplementary Fig. 27(a-b), Supplementary Fig. 30(a-b), Supplementary Fig. 31(a-c), Supplementary Fig. 32b ]
